# Supplementary material for: The sponge effect and carbon emission mitigation potentials of the global cement cycle
Source: Nat Commun. 2020 Jul 29;11:3777. doi: 10.1038/s41467-020-17583-w (PMC7392754; doi:10.1038/s41467-020-17583-w)
Supplement: Supplementary file 4 — Source Data [file 41467_2020_17583_MOESM4_ESM.xlsx]

## Sheet: INDEX
Fig.1	Fig.1!A1	Supporting Information for
Fig.2	Fig.2!A1	The sponge effect and carbon emission mitigation potentials of the global cement cycle
Fig.2 (red line)	Fig.2 (red line)'!A1
Fig.3	Fig.3!A1	Nature Communications, 2020
Fig.4a	Fig.4a!A1
Fig.4b	Fig.4b!A1	Zhi Cao1, Rupert J. Myers2,3, Richard C. Lupton4, Huabo Duan5, Romain Sacchi6, Nan Zhou7, T. Reed Miller8, Jonathan M. Cullen9, Quansheng Ge10, and Gang Liu1,10,★
SI Fig.1-11	SI Fig.1-11'!A1
SI Fig.12-22	SI Fig.12-22'!A1	Correspondence: Gang Liu, gli@kbm.sdu.dk or geoliugang@gmail.com
SI Fig.23-33	SI Fig.23-33'!A1
SI Fig.34	SI Fig.34'!A1	1SDU Life Cycle Engineering, Department of Chemical Engineering, Biotechnology, and Environmental Technology, University of Southern Denmark, 5230 Odense, Denmark.
SI Fig.35	SI Fig.35'!A1	2Institute for Materials and Processes, School of Engineering, University of Edinburgh, Edinburgh, EH9 3FB, UK.
SI Fig.36	SI Fig.36'!A1	3Department of Civil and Environmental Engineering, Imperial College London, London, SW7 2AZ, UK.
SI Fig.37-45	SI Fig.37-45'!A1	4Department of Mechanical Engineering, University of Bath, Bath BA2 7AY, UK.
SI Fig.46-54	SI Fig.46-54'!A1	5School of Civil Engineering, Shenzhen University, Shenzhen 518060, China.
SI Fig.55	SI Fig.55'!A1	6R&D, Quality and Technical Sales Support, Cementir Holding S.p.A., 9220 Aalborg, Denmark.
SI Fig.56	SI Fig.56'!A1	7China Energy Group, Energy Analysis and Environmental Impacts Division, Energy Technologies Area, Lawrence Berkeley National Laboratory, Berkeley, CA, USA.
SI Fig.57-65	SI Fig.57-65'!A1	8Department of Chemical and Environmental Engineering, Yale University, New Haven, CT 06511, USA.
SI Fig.66-74	SI Fig.66-74'!A1	9Department of Engineering, University of Cambridge, Trumpington St., Cambridge CB2 1PZ, UK.
SI Fig.75	SI Fig.75'!A1	10Institute of Geographical Sciences and Natural Resources Research, Chinese Academy of Sciences, Beijing, 100101, China.
SI Fig.76-85	SI Fig.S76-85'!A1
SI Fig.86-95	SI Fig.S86-95'!A1
SI Fig.96-102	SI Fig.96-102'!A1
SI Fig.104	SI Fig.104'!A1
SI Fig.105	SI Fig.105'!A1
Per capita stock - world	Per_Cap_Stock_World!A1
Lifetime	Lifetime!A1

## Sheet: Fig.1
		Flow	Unit
Cement production	Concrete	3.05	Gt un-hydrated cement eq unless specified otherwise
Cement production	Mortar	1.148	Gt un-hydrated cement eq unless specified otherwise
Cement production	Landfilled CKD	0.167	Gt CKD
Fuel combustion	Atmosphere	0.996	Gt CO2
Carbonate calcination	Atmosphere	1.751	Gt CO2
Electricity generation	Electricity use	0.418	PWh
Electricity generation	Atmosphere	0.259	Gt CO2
Atmosphere	Landfilled CKD	0.058	Gt CO2
Concrete	RES	1.147	Gt un-hydrated cement eq unless specified otherwise
Concrete	NONR	0.849	Gt un-hydrated cement eq unless specified otherwise
Concrete	CIV	0.999	Gt un-hydrated cement eq unless specified otherwise
Mortar	RES	0.442	Gt un-hydrated cement eq unless specified otherwise
Mortar	NONR	0.32	Gt un-hydrated cement eq unless specified otherwise
Mortar	CIV	0.365	Gt un-hydrated cement eq unless specified otherwise
Concrete	Construction waste	0.02	Gt un-hydrated cement eq unless specified otherwise
Mortar	Construction waste	0.054	Gt un-hydrated cement eq unless specified otherwise
Atmosphere	Construction waste	0.024	Gt CO2
In-use stock	Demolition management	0.504	Gt un-hydrated cement eq unless specified otherwise
Atmosphere	In-use stock	0.491	Gt CO2
Demolition management	Buried demolition waste	0.499	Gt un-hydrated cement eq unless specified otherwise
Demolition management	In-use stock	0.005	Gt un-hydrated cement eq unless specified otherwise
Atmosphere	Buried demolition waste	0.041	Gt CO2

## Sheet: Fig.2
Unit: 1,000t	No-action CO2 uptake (clinker-to-cement ratio unchanged)									CO2 uptake when M4 implemented (clinker-to-cement ratio changed)									No-action CO2 emissions									CO2 emissions when M1 implemented									CO2 emissions when M1-2 implemented									CO2 emissions when M1-3 implemented
Year	S1	S2	S3	S4	S5	S6	S7	S8	S9	S1	S2	S3	S4	S5	S6	S7	S8	S9	S1	S2	S3	S4	S5	S6	S7	S8	S9	S1	S2	S3	S4	S5	S6	S7	S8	S9	S1	S2	S3	S4	S5	S6	S7	S8	S9	S1	S2	S3	S4
1930
1931	-5399.87	-5399.87	-5399.87	-5399.87	-5399.87	-5399.87	-5399.87	-5399.87	-5399.87	-5399.87	-5399.87	-5399.87	-5399.87	-5399.87	-5399.87	-5399.87	-5399.87	-5399.87	55642.3	55642.3	55642.3	55642.3	55642.3	55642.3	55642.3	55642.3	55642.3	55642.3	55642.3	55642.3	55642.3	55642.3	55642.3	55642.3	55642.3	55642.3	55642.3	55642.3	55642.3	55642.3	55642.3	55642.3	55642.3	55642.3	55642.3	55642.3	55642.3	55642.3	55642.3
1932	-5096.85	-5096.85	-5096.85	-5096.85	-5096.85	-5096.85	-5096.85	-5096.85	-5096.85	-5096.85	-5096.85	-5096.85	-5096.85	-5096.85	-5096.85	-5096.85	-5096.85	-5096.85	43260.7	43260.7	43260.7	43260.7	43260.7	43260.7	43260.7	43260.7	43260.7	43260.7	43260.7	43260.7	43260.7	43260.7	43260.7	43260.7	43260.7	43260.7	43260.7	43260.7	43260.7	43260.7	43260.7	43260.7	43260.7	43260.7	43260.7	43260.7	43260.7	43260.7	43260.7
1933	-5281.97	-5281.97	-5281.97	-5281.97	-5281.97	-5281.97	-5281.97	-5281.97	-5281.97	-5281.97	-5281.97	-5281.97	-5281.97	-5281.97	-5281.97	-5281.97	-5281.97	-5281.97	41936.1	41936.1	41936.1	41936.1	41936.1	41936.1	41936.1	41936.1	41936.1	41936.1	41936.1	41936.1	41936.1	41936.1	41936.1	41936.1	41936.1	41936.1	41936.1	41936.1	41936.1	41936.1	41936.1	41936.1	41936.1	41936.1	41936.1	41936.1	41936.1	41936.1	41936.1
1934	-6298.54	-6298.54	-6298.54	-6298.54	-6298.54	-6298.54	-6298.54	-6298.54	-6298.54	-6298.54	-6298.54	-6298.54	-6298.54	-6298.54	-6298.54	-6298.54	-6298.54	-6298.54	50072.3	50072.3	50072.3	50072.3	50072.3	50072.3	50072.3	50072.3	50072.3	50072.3	50072.3	50072.3	50072.3	50072.3	50072.3	50072.3	50072.3	50072.3	50072.3	50072.3	50072.3	50072.3	50072.3	50072.3	50072.3	50072.3	50072.3	50072.3	50072.3	50072.3	50072.3
1935	-7331.61	-7331.61	-7331.61	-7331.61	-7331.61	-7331.61	-7331.61	-7331.61	-7331.61	-7331.61	-7331.61	-7331.61	-7331.61	-7331.61	-7331.61	-7331.61	-7331.61	-7331.61	56122.3	56122.3	56122.3	56122.3	56122.3	56122.3	56122.3	56122.3	56122.3	56122.3	56122.3	56122.3	56122.3	56122.3	56122.3	56122.3	56122.3	56122.3	56122.3	56122.3	56122.3	56122.3	56122.3	56122.3	56122.3	56122.3	56122.3	56122.3	56122.3	56122.3	56122.3
1936	-8700.9	-8700.9	-8700.9	-8700.9	-8700.9	-8700.9	-8700.9	-8700.9	-8700.9	-8700.9	-8700.9	-8700.9	-8700.9	-8700.9	-8700.9	-8700.9	-8700.9	-8700.9	68501.6	68501.6	68501.6	68501.6	68501.6	68501.6	68501.6	68501.6	68501.6	68501.6	68501.6	68501.6	68501.6	68501.6	68501.6	68501.6	68501.6	68501.6	68501.6	68501.6	68501.6	68501.6	68501.6	68501.6	68501.6	68501.6	68501.6	68501.6	68501.6	68501.6	68501.6
1937	-9423.14	-9423.14	-9423.14	-9423.14	-9423.14	-9423.14	-9423.14	-9423.14	-9423.14	-9423.14	-9423.14	-9423.14	-9423.14	-9423.14	-9423.14	-9423.14	-9423.14	-9423.14	72285.6	72285.6	72285.6	72285.6	72285.6	72285.6	72285.6	72285.6	72285.6	72285.6	72285.6	72285.6	72285.6	72285.6	72285.6	72285.6	72285.6	72285.6	72285.6	72285.6	72285.6	72285.6	72285.6	72285.6	72285.6	72285.6	72285.6	72285.6	72285.6	72285.6	72285.6
1938	-10065.5	-10065.5	-10065.5	-10065.5	-10065.5	-10065.5	-10065.5	-10065.5	-10065.5	-10065.5	-10065.5	-10065.5	-10065.5	-10065.5	-10065.5	-10065.5	-10065.5	-10065.5	74396.9	74396.9	74396.9	74396.9	74396.9	74396.9	74396.9	74396.9	74396.9	74396.9	74396.9	74396.9	74396.9	74396.9	74396.9	74396.9	74396.9	74396.9	74396.9	74396.9	74396.9	74396.9	74396.9	74396.9	74396.9	74396.9	74396.9	74396.9	74396.9	74396.9	74396.9
1939	-10305.9	-10305.9	-10305.9	-10305.9	-10305.9	-10305.9	-10305.9	-10305.9	-10305.9	-10305.9	-10305.9	-10305.9	-10305.9	-10305.9	-10305.9	-10305.9	-10305.9	-10305.9	75744.9	75744.9	75744.9	75744.9	75744.9	75744.9	75744.9	75744.9	75744.9	75744.9	75744.9	75744.9	75744.9	75744.9	75744.9	75744.9	75744.9	75744.9	75744.9	75744.9	75744.9	75744.9	75744.9	75744.9	75744.9	75744.9	75744.9	75744.9	75744.9	75744.9	75744.9
1940	-9848.88	-9848.88	-9848.88	-9848.88	-9848.88	-9848.88	-9848.88	-9848.88	-9848.88	-9848.88	-9848.88	-9848.88	-9848.88	-9848.88	-9848.88	-9848.88	-9848.88	-9848.88	71201.4	71201.4	71201.4	71201.4	71201.4	71201.4	71201.4	71201.4	71201.4	71201.4	71201.4	71201.4	71201.4	71201.4	71201.4	71201.4	71201.4	71201.4	71201.4	71201.4	71201.4	71201.4	71201.4	71201.4	71201.4	71201.4	71201.4	71201.4	71201.4	71201.4	71201.4
1941	-10561.9	-10561.9	-10561.9	-10561.9	-10561.9	-10561.9	-10561.9	-10561.9	-10561.9	-10561.9	-10561.9	-10561.9	-10561.9	-10561.9	-10561.9	-10561.9	-10561.9	-10561.9	78751.2	78751.2	78751.2	78751.2	78751.2	78751.2	78751.2	78751.2	78751.2	78751.2	78751.2	78751.2	78751.2	78751.2	78751.2	78751.2	78751.2	78751.2	78751.2	78751.2	78751.2	78751.2	78751.2	78751.2	78751.2	78751.2	78751.2	78751.2	78751.2	78751.2	78751.2
1942	-9779.67	-9779.67	-9779.67	-9779.67	-9779.67	-9779.67	-9779.67	-9779.67	-9779.67	-9779.67	-9779.67	-9779.67	-9779.67	-9779.67	-9779.67	-9779.67	-9779.67	-9779.67	72257.3	72257.3	72257.3	72257.3	72257.3	72257.3	72257.3	72257.3	72257.3	72257.3	72257.3	72257.3	72257.3	72257.3	72257.3	72257.3	72257.3	72257.3	72257.3	72257.3	72257.3	72257.3	72257.3	72257.3	72257.3	72257.3	72257.3	72257.3	72257.3	72257.3	72257.3
1943	-9352.53	-9352.53	-9352.53	-9352.53	-9352.53	-9352.53	-9352.53	-9352.53	-9352.53	-9352.53	-9352.53	-9352.53	-9352.53	-9352.53	-9352.53	-9352.53	-9352.53	-9352.53	63849.3	63849.3	63849.3	63849.3	63849.3	63849.3	63849.3	63849.3	63849.3	63849.3	63849.3	63849.3	63849.3	63849.3	63849.3	63849.3	63849.3	63849.3	63849.3	63849.3	63849.3	63849.3	63849.3	63849.3	63849.3	63849.3	63849.3	63849.3	63849.3	63849.3	63849.3
1944	-7719.44	-7719.44	-7719.44	-7719.44	-7719.44	-7719.44	-7719.44	-7719.44	-7719.44	-7719.44	-7719.44	-7719.44	-7719.44	-7719.44	-7719.44	-7719.44	-7719.44	-7719.44	46424.3	46424.3	46424.3	46424.3	46424.3	46424.3	46424.3	46424.3	46424.3	46424.3	46424.3	46424.3	46424.3	46424.3	46424.3	46424.3	46424.3	46424.3	46424.3	46424.3	46424.3	46424.3	46424.3	46424.3	46424.3	46424.3	46424.3	46424.3	46424.3	46424.3	46424.3
1945	-7228.24	-7228.24	-7228.24	-7228.24	-7228.24	-7228.24	-7228.24	-7228.24	-7228.24	-7228.24	-7228.24	-7228.24	-7228.24	-7228.24	-7228.24	-7228.24	-7228.24	-7228.24	44679	44679	44679	44679	44679	44679	44679	44679	44679	44679	44679	44679	44679	44679	44679	44679	44679	44679	44679	44679	44679	44679	44679	44679	44679	44679	44679	44679	44679	44679	44679
1946	-9014.86	-9014.86	-9014.86	-9014.86	-9014.86	-9014.86	-9014.86	-9014.86	-9014.86	-9014.86	-9014.86	-9014.86	-9014.86	-9014.86	-9014.86	-9014.86	-9014.86	-9014.86	65062.9	65062.9	65062.9	65062.9	65062.9	65062.9	65062.9	65062.9	65062.9	65062.9	65062.9	65062.9	65062.9	65062.9	65062.9	65062.9	65062.9	65062.9	65062.9	65062.9	65062.9	65062.9	65062.9	65062.9	65062.9	65062.9	65062.9	65062.9	65062.9	65062.9	65062.9
1947	-10439.5	-10439.5	-10439.5	-10439.5	-10439.5	-10439.5	-10439.5	-10439.5	-10439.5	-10439.5	-10439.5	-10439.5	-10439.5	-10439.5	-10439.5	-10439.5	-10439.5	-10439.5	76656.4	76656.4	76656.4	76656.4	76656.4	76656.4	76656.4	76656.4	76656.4	76656.4	76656.4	76656.4	76656.4	76656.4	76656.4	76656.4	76656.4	76656.4	76656.4	76656.4	76656.4	76656.4	76656.4	76656.4	76656.4	76656.4	76656.4	76656.4	76656.4	76656.4	76656.4
1948	-12254.2	-12254.2	-12254.2	-12254.2	-12254.2	-12254.2	-12254.2	-12254.2	-12254.2	-12254.2	-12254.2	-12254.2	-12254.2	-12254.2	-12254.2	-12254.2	-12254.2	-12254.2	91005.6	91005.6	91005.6	91005.6	91005.6	91005.6	91005.6	91005.6	91005.6	91005.6	91005.6	91005.6	91005.6	91005.6	91005.6	91005.6	91005.6	91005.6	91005.6	91005.6	91005.6	91005.6	91005.6	91005.6	91005.6	91005.6	91005.6	91005.6	91005.6	91005.6	91005.6
1949	-13967.5	-13967.5	-13967.5	-13967.5	-13967.5	-13967.5	-13967.5	-13967.5	-13967.5	-13967.5	-13967.5	-13967.5	-13967.5	-13967.5	-13967.5	-13967.5	-13967.5	-13967.5	102209	102209	102209	102209	102209	102209	102209	102209	102209	102209	102209	102209	102209	102209	102209	102209	102209	102209	102209	102209	102209	102209	102209	102209	102209	102209	102209	102209	102209	102209	102209
1950	-16105.9	-16105.9	-16105.9	-16105.9	-16105.9	-16105.9	-16105.9	-16105.9	-16105.9	-16105.9	-16105.9	-16105.9	-16105.9	-16105.9	-16105.9	-16105.9	-16105.9	-16105.9	117534	117534	117534	117534	117534	117534	117534	117534	117534	117534	117534	117534	117534	117534	117534	117534	117534	117534	117534	117534	117534	117534	117534	117534	117534	117534	117534	117534	117534	117534	117534
1951	-18191.2	-18191.2	-18191.2	-18191.2	-18191.2	-18191.2	-18191.2	-18191.2	-18191.2	-18191.2	-18191.2	-18191.2	-18191.2	-18191.2	-18191.2	-18191.2	-18191.2	-18191.2	131941	131941	131941	131941	131941	131941	131941	131941	131941	131941	131941	131941	131941	131941	131941	131941	131941	131941	131941	131941	131941	131941	131941	131941	131941	131941	131941	131941	131941	131941	131941
1952	-19848.1	-19848.1	-19848.1	-19848.1	-19848.1	-19848.1	-19848.1	-19848.1	-19848.1	-19848.1	-19848.1	-19848.1	-19848.1	-19848.1	-19848.1	-19848.1	-19848.1	-19848.1	141293	141293	141293	141293	141293	141293	141293	141293	141293	141293	141293	141293	141293	141293	141293	141293	141293	141293	141293	141293	141293	141293	141293	141293	141293	141293	141293	141293	141293	141293	141293
1953	-22102.3	-22102.3	-22102.3	-22102.3	-22102.3	-22102.3	-22102.3	-22102.3	-22102.3	-22102.3	-22102.3	-22102.3	-22102.3	-22102.3	-22102.3	-22102.3	-22102.3	-22102.3	156865	156865	156865	156865	156865	156865	156865	156865	156865	156865	156865	156865	156865	156865	156865	156865	156865	156865	156865	156865	156865	156865	156865	156865	156865	156865	156865	156865	156865	156865	156865
1954	-24263.4	-24263.4	-24263.4	-24263.4	-24263.4	-24263.4	-24263.4	-24263.4	-24263.4	-24263.4	-24263.4	-24263.4	-24263.4	-24263.4	-24263.4	-24263.4	-24263.4	-24263.4	170007	170007	170007	170007	170007	170007	170007	170007	170007	170007	170007	170007	170007	170007	170007	170007	170007	170007	170007	170007	170007	170007	170007	170007	170007	170007	170007	170007	170007	170007	170007
1955	-26860.6	-26860.6	-26860.6	-26860.6	-26860.6	-26860.6	-26860.6	-26860.6	-26860.6	-26860.6	-26860.6	-26860.6	-26860.6	-26860.6	-26860.6	-26860.6	-26860.6	-26860.6	189590	189590	189590	189590	189590	189590	189590	189590	189590	189590	189590	189590	189590	189590	189590	189590	189590	189590	189590	189590	189590	189590	189590	189590	189590	189590	189590	189590	189590	189590	189590
1956	-29318	-29318	-29318	-29318	-29318	-29318	-29318	-29318	-29318	-29318	-29318	-29318	-29318	-29318	-29318	-29318	-29318	-29318	205245	205245	205245	205245	205245	205245	205245	205245	205245	205245	205245	205245	205245	205245	205245	205245	205245	205245	205245	205245	205245	205245	205245	205245	205245	205245	205245	205245	205245	205245	205245
1957	-31320.5	-31320.5	-31320.5	-31320.5	-31320.5	-31320.5	-31320.5	-31320.5	-31320.5	-31320.5	-31320.5	-31320.5	-31320.5	-31320.5	-31320.5	-31320.5	-31320.5	-31320.5	214271	214271	214271	214271	214271	214271	214271	214271	214271	214271	214271	214271	214271	214271	214271	214271	214271	214271	214271	214271	214271	214271	214271	214271	214271	214271	214271	214271	214271	214271	214271
1958	-33546.7	-33546.7	-33546.7	-33546.7	-33546.7	-33546.7	-33546.7	-33546.7	-33546.7	-33546.7	-33546.7	-33546.7	-33546.7	-33546.7	-33546.7	-33546.7	-33546.7	-33546.7	227551	227551	227551	227551	227551	227551	227551	227551	227551	227551	227551	227551	227551	227551	227551	227551	227551	227551	227551	227551	227551	227551	227551	227551	227551	227551	227551	227551	227551	227551	227551
1959	-37399.9	-37399.9	-37399.9	-37399.9	-37399.9	-37399.9	-37399.9	-37399.9	-37399.9	-37399.9	-37399.9	-37399.9	-37399.9	-37399.9	-37399.9	-37399.9	-37399.9	-37399.9	254737	254737	254737	254737	254737	254737	254737	254737	254737	254737	254737	254737	254737	254737	254737	254737	254737	254737	254737	254737	254737	254737	254737	254737	254737	254737	254737	254737	254737	254737	254737
1960	-40820	-40820	-40820	-40820	-40820	-40820	-40820	-40820	-40820	-40820	-40820	-40820	-40820	-40820	-40820	-40820	-40820	-40820	272422	272422	272422	272422	272422	272422	272422	272422	272422	272422	272422	272422	272422	272422	272422	272422	272422	272422	272422	272422	272422	272422	272422	272422	272422	272422	272422	272422	272422	272422	272422
1961	-43372.1	-43372.1	-43372.1	-43372.1	-43372.1	-43372.1	-43372.1	-43372.1	-43372.1	-43372.1	-43372.1	-43372.1	-43372.1	-43372.1	-43372.1	-43372.1	-43372.1	-43372.1	286366	286366	286366	286366	286366	286366	286366	286366	286366	286366	286366	286366	286366	286366	286366	286366	286366	286366	286366	286366	286366	286366	286366	286366	286366	286366	286366	286366	286366	286366	286366
1962	-46728.5	-46728.5	-46728.5	-46728.5	-46728.5	-46728.5	-46728.5	-46728.5	-46728.5	-46728.5	-46728.5	-46728.5	-46728.5	-46728.5	-46728.5	-46728.5	-46728.5	-46728.5	307778	307778	307778	307778	307778	307778	307778	307778	307778	307778	307778	307778	307778	307778	307778	307778	307778	307778	307778	307778	307778	307778	307778	307778	307778	307778	307778	307778	307778	307778	307778
1963	-49640.5	-49640.5	-49640.5	-49640.5	-49640.5	-49640.5	-49640.5	-49640.5	-49640.5	-49640.5	-49640.5	-49640.5	-49640.5	-49640.5	-49640.5	-49640.5	-49640.5	-49640.5	324274	324274	324274	324274	324274	324274	324274	324274	324274	324274	324274	324274	324274	324274	324274	324274	324274	324274	324274	324274	324274	324274	324274	324274	324274	324274	324274	324274	324274	324274	324274
1964	-54304.9	-54304.9	-54304.9	-54304.9	-54304.9	-54304.9	-54304.9	-54304.9	-54304.9	-54304.9	-54304.9	-54304.9	-54304.9	-54304.9	-54304.9	-54304.9	-54304.9	-54304.9	355123	355123	355123	355123	355123	355123	355123	355123	355123	355123	355123	355123	355123	355123	355123	355123	355123	355123	355123	355123	355123	355123	355123	355123	355123	355123	355123	355123	355123	355123	355123
1965	-57265	-57265	-57265	-57265	-57265	-57265	-57265	-57265	-57265	-57265	-57265	-57265	-57265	-57265	-57265	-57265	-57265	-57265	369703	369703	369703	369703	369703	369703	369703	369703	369703	369703	369703	369703	369703	369703	369703	369703	369703	369703	369703	369703	369703	369703	369703	369703	369703	369703	369703	369703	369703	369703	369703
1966	-61500.1	-61500.1	-61500.1	-61500.1	-61500.1	-61500.1	-61500.1	-61500.1	-61500.1	-61500.1	-61500.1	-61500.1	-61500.1	-61500.1	-61500.1	-61500.1	-61500.1	-61500.1	395701	395701	395701	395701	395701	395701	395701	395701	395701	395701	395701	395701	395701	395701	395701	395701	395701	395701	395701	395701	395701	395701	395701	395701	395701	395701	395701	395701	395701	395701	395701
1967	-64567.4	-64567.4	-64567.4	-64567.4	-64567.4	-64567.4	-64567.4	-64567.4	-64567.4	-64567.4	-64567.4	-64567.4	-64567.4	-64567.4	-64567.4	-64567.4	-64567.4	-64567.4	408527	408527	408527	408527	408527	408527	408527	408527	408527	408527	408527	408527	408527	408527	408527	408527	408527	408527	408527	408527	408527	408527	408527	408527	408527	408527	408527	408527	408527	408527	408527
1968	-69194.3	-69194.3	-69194.3	-69194.3	-69194.3	-69194.3	-69194.3	-69194.3	-69194.3	-69194.3	-69194.3	-69194.3	-69194.3	-69194.3	-69194.3	-69194.3	-69194.3	-69194.3	437791	437791	437791	437791	437791	437791	437791	437791	437791	437791	437791	437791	437791	437791	437791	437791	437791	437791	437791	437791	437791	437791	437791	437791	437791	437791	437791	437791	437791	437791	437791
1969	-73342.6	-73342.6	-73342.6	-73342.6	-73342.6	-73342.6	-73342.6	-73342.6	-73342.6	-73342.6	-73342.6	-73342.6	-73342.6	-73342.6	-73342.6	-73342.6	-73342.6	-73342.6	460644	460644	460644	460644	460644	460644	460644	460644	460644	460644	460644	460644	460644	460644	460644	460644	460644	460644	460644	460644	460644	460644	460644	460644	460644	460644	460644	460644	460644	460644	460644
1970	-77783.2	-77783.2	-77783.2	-77783.2	-77783.2	-77783.2	-77783.2	-77783.2	-77783.2	-77783.2	-77783.2	-77783.2	-77783.2	-77783.2	-77783.2	-77783.2	-77783.2	-77783.2	483029	483029	483029	483029	483029	483029	483029	483029	483029	483029	483029	483029	483029	483029	483029	483029	483029	483029	483029	483029	483029	483029	483029	483029	483029	483029	483029	483029	483029	483029	483029
1971	-84062.6	-84062.6	-84062.6	-84062.6	-84062.6	-84062.6	-84062.6	-84062.6	-84062.6	-84062.6	-84062.6	-84062.6	-84062.6	-84062.6	-84062.6	-84062.6	-84062.6	-84062.6	524677	524677	524677	524677	524677	524677	524677	524677	524677	524677	524677	524677	524677	524677	524677	524677	524677	524677	524677	524677	524677	524677	524677	524677	524677	524677	524677	524677	524677	524677	524677
1972	-89688.4	-89688.4	-89688.4	-89688.4	-89688.4	-89688.4	-89688.4	-89688.4	-89688.4	-89688.4	-89688.4	-89688.4	-89688.4	-89688.4	-89688.4	-89688.4	-89688.4	-89688.4	558182	558182	558182	558182	558182	558182	558182	558182	558182	558182	558182	558182	558182	558182	558182	558182	558182	558182	558182	558182	558182	558182	558182	558182	558182	558182	558182	558182	558182	558182	558182
1973	-95961.7	-95961.7	-95961.7	-95961.7	-95961.7	-95961.7	-95961.7	-95961.7	-95961.7	-95961.7	-95961.7	-95961.7	-95961.7	-95961.7	-95961.7	-95961.7	-95961.7	-95961.7	595605	595605	595605	595605	595605	595605	595605	595605	595605	595605	595605	595605	595605	595605	595605	595605	595605	595605	595605	595605	595605	595605	595605	595605	595605	595605	595605	595605	595605	595605	595605
1974	-98057.5	-98057.5	-98057.5	-98057.5	-98057.5	-98057.5	-98057.5	-98057.5	-98057.5	-98057.5	-98057.5	-98057.5	-98057.5	-98057.5	-98057.5	-98057.5	-98057.5	-98057.5	594512	594512	594512	594512	594512	594512	594512	594512	594512	594512	594512	594512	594512	594512	594512	594512	594512	594512	594512	594512	594512	594512	594512	594512	594512	594512	594512	594512	594512	594512	594512
1975	-100044	-100044	-100044	-100044	-100044	-100044	-100044	-100044	-100044	-100044	-100044	-100044	-100044	-100044	-100044	-100044	-100044	-100044	591079	591079	591079	591079	591079	591079	591079	591079	591079	591079	591079	591079	591079	591079	591079	591079	591079	591079	591079	591079	591079	591079	591079	591079	591079	591079	591079	591079	591079	591079	591079
1976	-107316	-107316	-107316	-107316	-107316	-107316	-107316	-107316	-107316	-107316	-107316	-107316	-107316	-107316	-107316	-107316	-107316	-107316	637814	637814	637814	637814	637814	637814	637814	637814	637814	637814	637814	637814	637814	637814	637814	637814	637814	637814	637814	637814	637814	637814	637814	637814	637814	637814	637814	637814	637814	637814	637814
1977	-113264	-113264	-113264	-113264	-113264	-113264	-113264	-113264	-113264	-113264	-113264	-113264	-113264	-113264	-113264	-113264	-113264	-113264	672296	672296	672296	672296	672296	672296	672296	672296	672296	672296	672296	672296	672296	672296	672296	672296	672296	672296	672296	672296	672296	672296	672296	672296	672296	672296	672296	672296	672296	672296	672296
1978	-121019	-121019	-121019	-121019	-121019	-121019	-121019	-121019	-121019	-121019	-121019	-121019	-121019	-121019	-121019	-121019	-121019	-121019	720928	720928	720928	720928	720928	720928	720928	720928	720928	720928	720928	720928	720928	720928	720928	720928	720928	720928	720928	720928	720928	720928	720928	720928	720928	720928	720928	720928	720928	720928	720928
1979	-125128	-125128	-125128	-125128	-125128	-125128	-125128	-125128	-125128	-125128	-125128	-125128	-125128	-125128	-125128	-125128	-125128	-125128	735165	735165	735165	735165	735165	735165	735165	735165	735165	735165	735165	735165	735165	735165	735165	735165	735165	735165	735165	735165	735165	735165	735165	735165	735165	735165	735165	735165	735165	735165	735165
1980	-128872	-128872	-128872	-128872	-128872	-128872	-128872	-128872	-128872	-128872	-128872	-128872	-128872	-128872	-128872	-128872	-128872	-128872	742587	742587	742587	742587	742587	742587	742587	742587	742587	742587	742587	742587	742587	742587	742587	742587	742587	742587	742587	742587	742587	742587	742587	742587	742587	742587	742587	742587	742587	742587	742587
1981	-131511	-131511	-131511	-131511	-131511	-131511	-131511	-131511	-131511	-131511	-131511	-131511	-131511	-131511	-131511	-131511	-131511	-131511	745736	745736	745736	745736	745736	745736	745736	745736	745736	745736	745736	745736	745736	745736	745736	745736	745736	745736	745736	745736	745736	745736	745736	745736	745736	745736	745736	745736	745736	745736	745736
1982	-134181	-134181	-134181	-134181	-134181	-134181	-134181	-134181	-134181	-134181	-134181	-134181	-134181	-134181	-134181	-134181	-134181	-134181	747399	747399	747399	747399	747399	747399	747399	747399	747399	747399	747399	747399	747399	747399	747399	747399	747399	747399	747399	747399	747399	747399	747399	747399	747399	747399	747399	747399	747399	747399	747399
1983	-138649	-138649	-138649	-138649	-138649	-138649	-138649	-138649	-138649	-138649	-138649	-138649	-138649	-138649	-138649	-138649	-138649	-138649	772486	772486	772486	772486	772486	772486	772486	772486	772486	772486	772486	772486	772486	772486	772486	772486	772486	772486	772486	772486	772486	772486	772486	772486	772486	772486	772486	772486	772486	772486	772486
1984	-142897	-142897	-142897	-142897	-142897	-142897	-142897	-142897	-142897	-142897	-142897	-142897	-142897	-142897	-142897	-142897	-142897	-142897	796110	796110	796110	796110	796110	796110	796110	796110	796110	796110	796110	796110	796110	796110	796110	796110	796110	796110	796110	796110	796110	796110	796110	796110	796110	796110	796110	796110	796110	796110	796110
1985	-147047	-147047	-147047	-147047	-147047	-147047	-147047	-147047	-147047	-147047	-147047	-147047	-147047	-147047	-147047	-147047	-147047	-147047	814843	814843	814843	814843	814843	814843	814843	814843	814843	814843	814843	814843	814843	814843	814843	814843	814843	814843	814843	814843	814843	814843	814843	814843	814843	814843	814843	814843	814843	814843	814843
1986	-153975	-153975	-153975	-153975	-153975	-153975	-153975	-153975	-153975	-153975	-153975	-153975	-153975	-153975	-153975	-153975	-153975	-153975	852409	852409	852409	852409	852409	852409	852409	852409	852409	852409	852409	852409	852409	852409	852409	852409	852409	852409	852409	852409	852409	852409	852409	852409	852409	852409	852409	852409	852409	852409	852409
1987	-161081	-161081	-161081	-161081	-161081	-161081	-161081	-161081	-161081	-161081	-161081	-161081	-161081	-161081	-161081	-161081	-161081	-161081	887618	887618	887618	887618	887618	887618	887618	887618	887618	887618	887618	887618	887618	887618	887618	887618	887618	887618	887618	887618	887618	887618	887618	887618	887618	887618	887618	887618	887618	887618	887618
1988	-170732	-170732	-170732	-170732	-170732	-170732	-170732	-170732	-170732	-170732	-170732	-170732	-170732	-170732	-170732	-170732	-170732	-170732	939160	939160	939160	939160	939160	939160	939160	939160	939160	939160	939160	939160	939160	939160	939160	939160	939160	939160	939160	939160	939160	939160	939160	939160	939160	939160	939160	939160	939160	939160	939160
1989	-177046	-177046	-177046	-177046	-177046	-177046	-177046	-177046	-177046	-177046	-177046	-177046	-177046	-177046	-177046	-177046	-177046	-177046	967129	967129	967129	967129	967129	967129	967129	967129	967129	967129	967129	967129	967129	967129	967129	967129	967129	967129	967129	967129	967129	967129	967129	967129	967129	967129	967129	967129	967129	967129	967129
1990	-180694	-180694	-180694	-180694	-180694	-180694	-180694	-180694	-180694	-180694	-180694	-180694	-180694	-180694	-180694	-180694	-180694	-180694	976154	976154	976154	976154	976154	976154	976154	976154	976154	976154	976154	976154	976154	976154	976154	976154	976154	976154	976154	976154	976154	976154	976154	976154	976154	976154	976154	976154	976154	976154	976154
1991	-184856	-184856	-184856	-184856	-184856	-184856	-184856	-184856	-184856	-184856	-184856	-184856	-184856	-184856	-184856	-184856	-184856	-184856	948848	948848	948848	948848	948848	948848	948848	948848	948848	948848	948848	948848	948848	948848	948848	948848	948848	948848	948848	948848	948848	948848	948848	948848	948848	948848	948848	948848	948848	948848	948848
1992	-193229	-193229	-193229	-193229	-193229	-193229	-193229	-193229	-193229	-193229	-193229	-193229	-193229	-193229	-193229	-193229	-193229	-193229	987377	987377	987377	987377	987377	987377	987377	987377	987377	987377	987377	987377	987377	987377	987377	987377	987377	987377	987377	987377	987377	987377	987377	987377	987377	987377	987377	987377	987377	987377	987377
1993	-202764	-202764	-202764	-202764	-202764	-202764	-202764	-202764	-202764	-202764	-202764	-202764	-202764	-202764	-202764	-202764	-202764	-202764	1.03497e+06	1.03497e+06	1.03497e+06	1.03497e+06	1.03497e+06	1.03497e+06	1.03497e+06	1.03497e+06	1.03497e+06	1.03497e+06	1.03497e+06	1.03497e+06	1.03497e+06	1.03497e+06	1.03497e+06	1.03497e+06	1.03497e+06	1.03497e+06	1.03497e+06	1.03497e+06	1.03497e+06	1.03497e+06	1.03497e+06	1.03497e+06	1.03497e+06	1.03497e+06	1.03497e+06	1.03497e+06	1.03497e+06	1.03497e+06	1.03497e+06
1994	-214523	-214523	-214523	-214523	-214523	-214523	-214523	-214523	-214523	-214523	-214523	-214523	-214523	-214523	-214523	-214523	-214523	-214523	1.10186e+06	1.10186e+06	1.10186e+06	1.10186e+06	1.10186e+06	1.10186e+06	1.10186e+06	1.10186e+06	1.10186e+06	1.10186e+06	1.10186e+06	1.10186e+06	1.10186e+06	1.10186e+06	1.10186e+06	1.10186e+06	1.10186e+06	1.10186e+06	1.10186e+06	1.10186e+06	1.10186e+06	1.10186e+06	1.10186e+06	1.10186e+06	1.10186e+06	1.10186e+06	1.10186e+06	1.10186e+06	1.10186e+06	1.10186e+06	1.10186e+06
1995	-226557	-226557	-226557	-226557	-226557	-226557	-226557	-226557	-226557	-226557	-226557	-226557	-226557	-226557	-226557	-226557	-226557	-226557	1.1733e+06	1.1733e+06	1.1733e+06	1.1733e+06	1.1733e+06	1.1733e+06	1.1733e+06	1.1733e+06	1.1733e+06	1.1733e+06	1.1733e+06	1.1733e+06	1.1733e+06	1.1733e+06	1.1733e+06	1.1733e+06	1.1733e+06	1.1733e+06	1.1733e+06	1.1733e+06	1.1733e+06	1.1733e+06	1.1733e+06	1.1733e+06	1.1733e+06	1.1733e+06	1.1733e+06	1.1733e+06	1.1733e+06	1.1733e+06	1.1733e+06
1996	-236402	-236402	-236402	-236402	-236402	-236402	-236402	-236402	-236402	-236402	-236402	-236402	-236402	-236402	-236402	-236402	-236402	-236402	1.20937e+06	1.20937e+06	1.20937e+06	1.20937e+06	1.20937e+06	1.20937e+06	1.20937e+06	1.20937e+06	1.20937e+06	1.20937e+06	1.20937e+06	1.20937e+06	1.20937e+06	1.20937e+06	1.20937e+06	1.20937e+06	1.20937e+06	1.20937e+06	1.20937e+06	1.20937e+06	1.20937e+06	1.20937e+06	1.20937e+06	1.20937e+06	1.20937e+06	1.20937e+06	1.20937e+06	1.20937e+06	1.20937e+06	1.20937e+06	1.20937e+06
1997	-244650	-244650	-244650	-244650	-244650	-244650	-244650	-244650	-244650	-244650	-244650	-244650	-244650	-244650	-244650	-244650	-244650	-244650	1.24524e+06	1.24524e+06	1.24524e+06	1.24524e+06	1.24524e+06	1.24524e+06	1.24524e+06	1.24524e+06	1.24524e+06	1.24524e+06	1.24524e+06	1.24524e+06	1.24524e+06	1.24524e+06	1.24524e+06	1.24524e+06	1.24524e+06	1.24524e+06	1.24524e+06	1.24524e+06	1.24524e+06	1.24524e+06	1.24524e+06	1.24524e+06	1.24524e+06	1.24524e+06	1.24524e+06	1.24524e+06	1.24524e+06	1.24524e+06	1.24524e+06
1998	-248055	-248055	-248055	-248055	-248055	-248055	-248055	-248055	-248055	-248055	-248055	-248055	-248055	-248055	-248055	-248055	-248055	-248055	1.24405e+06	1.24405e+06	1.24405e+06	1.24405e+06	1.24405e+06	1.24405e+06	1.24405e+06	1.24405e+06	1.24405e+06	1.24405e+06	1.24405e+06	1.24405e+06	1.24405e+06	1.24405e+06	1.24405e+06	1.24405e+06	1.24405e+06	1.24405e+06	1.24405e+06	1.24405e+06	1.24405e+06	1.24405e+06	1.24405e+06	1.24405e+06	1.24405e+06	1.24405e+06	1.24405e+06	1.24405e+06	1.24405e+06	1.24405e+06	1.24405e+06
1999	-257613	-257613	-257613	-257613	-257613	-257613	-257613	-257613	-257613	-257613	-257613	-257613	-257613	-257613	-257613	-257613	-257613	-257613	1.29181e+06	1.29181e+06	1.29181e+06	1.29181e+06	1.29181e+06	1.29181e+06	1.29181e+06	1.29181e+06	1.29181e+06	1.29181e+06	1.29181e+06	1.29181e+06	1.29181e+06	1.29181e+06	1.29181e+06	1.29181e+06	1.29181e+06	1.29181e+06	1.29181e+06	1.29181e+06	1.29181e+06	1.29181e+06	1.29181e+06	1.29181e+06	1.29181e+06	1.29181e+06	1.29181e+06	1.29181e+06	1.29181e+06	1.29181e+06	1.29181e+06
2000	-268206	-268206	-268206	-268206	-268206	-268206	-268206	-268206	-268206	-268206	-268206	-268206	-268206	-268206	-268206	-268206	-268206	-268206	1.34935e+06	1.34935e+06	1.34935e+06	1.34935e+06	1.34935e+06	1.34935e+06	1.34935e+06	1.34935e+06	1.34935e+06	1.34935e+06	1.34935e+06	1.34935e+06	1.34935e+06	1.34935e+06	1.34935e+06	1.34935e+06	1.34935e+06	1.34935e+06	1.34935e+06	1.34935e+06	1.34935e+06	1.34935e+06	1.34935e+06	1.34935e+06	1.34935e+06	1.34935e+06	1.34935e+06	1.34935e+06	1.34935e+06	1.34935e+06	1.34935e+06
2001	-271944	-271944	-271944	-271944	-271944	-271944	-271944	-271944	-271944	-271944	-271944	-271944	-271944	-271944	-271944	-271944	-271944	-271944	1.34084e+06	1.34084e+06	1.34084e+06	1.34084e+06	1.34084e+06	1.34084e+06	1.34084e+06	1.34084e+06	1.34084e+06	1.34084e+06	1.34084e+06	1.34084e+06	1.34084e+06	1.34084e+06	1.34084e+06	1.34084e+06	1.34084e+06	1.34084e+06	1.34084e+06	1.34084e+06	1.34084e+06	1.34084e+06	1.34084e+06	1.34084e+06	1.34084e+06	1.34084e+06	1.34084e+06	1.34084e+06	1.34084e+06	1.34084e+06	1.34084e+06
2002	-288108	-288108	-288108	-288108	-288108	-288108	-288108	-288108	-288108	-288108	-288108	-288108	-288108	-288108	-288108	-288108	-288108	-288108	1.43395e+06	1.43395e+06	1.43395e+06	1.43395e+06	1.43395e+06	1.43395e+06	1.43395e+06	1.43395e+06	1.43395e+06	1.43395e+06	1.43395e+06	1.43395e+06	1.43395e+06	1.43395e+06	1.43395e+06	1.43395e+06	1.43395e+06	1.43395e+06	1.43395e+06	1.43395e+06	1.43395e+06	1.43395e+06	1.43395e+06	1.43395e+06	1.43395e+06	1.43395e+06	1.43395e+06	1.43395e+06	1.43395e+06	1.43395e+06	1.43395e+06
2003	-312677	-312677	-312677	-312677	-312677	-312677	-312677	-312677	-312677	-312677	-312677	-312677	-312677	-312677	-312677	-312677	-312677	-312677	1.59197e+06	1.59197e+06	1.59197e+06	1.59197e+06	1.59197e+06	1.59197e+06	1.59197e+06	1.59197e+06	1.59197e+06	1.59197e+06	1.59197e+06	1.59197e+06	1.59197e+06	1.59197e+06	1.59197e+06	1.59197e+06	1.59197e+06	1.59197e+06	1.59197e+06	1.59197e+06	1.59197e+06	1.59197e+06	1.59197e+06	1.59197e+06	1.59197e+06	1.59197e+06	1.59197e+06	1.59197e+06	1.59197e+06	1.59197e+06	1.59197e+06
2004	-335804	-335804	-335804	-335804	-335804	-335804	-335804	-335804	-335804	-335804	-335804	-335804	-335804	-335804	-335804	-335804	-335804	-335804	1.72511e+06	1.72511e+06	1.72511e+06	1.72511e+06	1.72511e+06	1.72511e+06	1.72511e+06	1.72511e+06	1.72511e+06	1.72511e+06	1.72511e+06	1.72511e+06	1.72511e+06	1.72511e+06	1.72511e+06	1.72511e+06	1.72511e+06	1.72511e+06	1.72511e+06	1.72511e+06	1.72511e+06	1.72511e+06	1.72511e+06	1.72511e+06	1.72511e+06	1.72511e+06	1.72511e+06	1.72511e+06	1.72511e+06	1.72511e+06	1.72511e+06
2005	-359952	-359952	-359952	-359952	-359952	-359952	-359952	-359952	-359952	-359952	-359952	-359952	-359952	-359952	-359952	-359952	-359952	-359952	1.85707e+06	1.85707e+06	1.85707e+06	1.85707e+06	1.85707e+06	1.85707e+06	1.85707e+06	1.85707e+06	1.85707e+06	1.85707e+06	1.85707e+06	1.85707e+06	1.85707e+06	1.85707e+06	1.85707e+06	1.85707e+06	1.85707e+06	1.85707e+06	1.85707e+06	1.85707e+06	1.85707e+06	1.85707e+06	1.85707e+06	1.85707e+06	1.85707e+06	1.85707e+06	1.85707e+06	1.85707e+06	1.85707e+06	1.85707e+06	1.85707e+06
2006	-392468	-392468	-392468	-392468	-392468	-392468	-392468	-392468	-392468	-392468	-392468	-392468	-392468	-392468	-392468	-392468	-392468	-392468	2.02159e+06	2.02159e+06	2.02159e+06	2.02159e+06	2.02159e+06	2.02159e+06	2.02159e+06	2.02159e+06	2.02159e+06	2.02159e+06	2.02159e+06	2.02159e+06	2.02159e+06	2.02159e+06	2.02159e+06	2.02159e+06	2.02159e+06	2.02159e+06	2.02159e+06	2.02159e+06	2.02159e+06	2.02159e+06	2.02159e+06	2.02159e+06	2.02159e+06	2.02159e+06	2.02159e+06	2.02159e+06	2.02159e+06	2.02159e+06	2.02159e+06
2007	-417084	-417084	-417084	-417084	-417084	-417084	-417084	-417084	-417084	-417084	-417084	-417084	-417084	-417084	-417084	-417084	-417084	-417084	2.13768e+06	2.13768e+06	2.13768e+06	2.13768e+06	2.13768e+06	2.13768e+06	2.13768e+06	2.13768e+06	2.13768e+06	2.13768e+06	2.13768e+06	2.13768e+06	2.13768e+06	2.13768e+06	2.13768e+06	2.13768e+06	2.13768e+06	2.13768e+06	2.13768e+06	2.13768e+06	2.13768e+06	2.13768e+06	2.13768e+06	2.13768e+06	2.13768e+06	2.13768e+06	2.13768e+06	2.13768e+06	2.13768e+06	2.13768e+06	2.13768e+06
2008	-423980	-423980	-423980	-423980	-423980	-423980	-423980	-423980	-423980	-423980	-423980	-423980	-423980	-423980	-423980	-423980	-423980	-423980	2.10612e+06	2.10612e+06	2.10612e+06	2.10612e+06	2.10612e+06	2.10612e+06	2.10612e+06	2.10612e+06	2.10612e+06	2.10612e+06	2.10612e+06	2.10612e+06	2.10612e+06	2.10612e+06	2.10612e+06	2.10612e+06	2.10612e+06	2.10612e+06	2.10612e+06	2.10612e+06	2.10612e+06	2.10612e+06	2.10612e+06	2.10612e+06	2.10612e+06	2.10612e+06	2.10612e+06	2.10612e+06	2.10612e+06	2.10612e+06	2.10612e+06
2009	-454396	-454396	-454396	-454396	-454396	-454396	-454396	-454396	-454396	-454396	-454396	-454396	-454396	-454396	-454396	-454396	-454396	-454396	2.25302e+06	2.25302e+06	2.25302e+06	2.25302e+06	2.25302e+06	2.25302e+06	2.25302e+06	2.25302e+06	2.25302e+06	2.25302e+06	2.25302e+06	2.25302e+06	2.25302e+06	2.25302e+06	2.25302e+06	2.25302e+06	2.25302e+06	2.25302e+06	2.25302e+06	2.25302e+06	2.25302e+06	2.25302e+06	2.25302e+06	2.25302e+06	2.25302e+06	2.25302e+06	2.25302e+06	2.25302e+06	2.25302e+06	2.25302e+06	2.25302e+06
2010	-483492	-483492	-483492	-483492	-483492	-483492	-483492	-483492	-483492	-483492	-483492	-483492	-483492	-483492	-483492	-483492	-483492	-483492	2.41204e+06	2.41204e+06	2.41204e+06	2.41204e+06	2.41204e+06	2.41204e+06	2.41204e+06	2.41204e+06	2.41204e+06	2.41204e+06	2.41204e+06	2.41204e+06	2.41204e+06	2.41204e+06	2.41204e+06	2.41204e+06	2.41204e+06	2.41204e+06	2.41204e+06	2.41204e+06	2.41204e+06	2.41204e+06	2.41204e+06	2.41204e+06	2.41204e+06	2.41204e+06	2.41204e+06	2.41204e+06	2.41204e+06	2.41204e+06	2.41204e+06
2011	-528065	-528065	-528065	-528065	-528065	-528065	-528065	-528065	-528065	-528065	-528065	-528065	-528065	-528065	-528065	-528065	-528065	-528065	2.67132e+06	2.67132e+06	2.67132e+06	2.67132e+06	2.67132e+06	2.67132e+06	2.67132e+06	2.67132e+06	2.67132e+06	2.67132e+06	2.67132e+06	2.67132e+06	2.67132e+06	2.67132e+06	2.67132e+06	2.67132e+06	2.67132e+06	2.67132e+06	2.67132e+06	2.67132e+06	2.67132e+06	2.67132e+06	2.67132e+06	2.67132e+06	2.67132e+06	2.67132e+06	2.67132e+06	2.67132e+06	2.67132e+06	2.67132e+06	2.67132e+06
2012	-554457	-554457	-554457	-554457	-554457	-554457	-554457	-554457	-554457	-554457	-554457	-554457	-554457	-554457	-554457	-554457	-554457	-554457	2.74645e+06	2.74645e+06	2.74645e+06	2.74645e+06	2.74645e+06	2.74645e+06	2.74645e+06	2.74645e+06	2.74645e+06	2.74645e+06	2.74645e+06	2.74645e+06	2.74645e+06	2.74645e+06	2.74645e+06	2.74645e+06	2.74645e+06	2.74645e+06	2.74645e+06	2.74645e+06	2.74645e+06	2.74645e+06	2.74645e+06	2.74645e+06	2.74645e+06	2.74645e+06	2.74645e+06	2.74645e+06	2.74645e+06	2.74645e+06	2.74645e+06
2013	-591346	-591346	-591346	-591346	-591346	-591346	-591346	-591346	-591346	-591346	-591346	-591346	-591346	-591346	-591346	-591346	-591346	-591346	2.90888e+06	2.90888e+06	2.90888e+06	2.90888e+06	2.90888e+06	2.90888e+06	2.90888e+06	2.90888e+06	2.90888e+06	2.90888e+06	2.90888e+06	2.90888e+06	2.90888e+06	2.90888e+06	2.90888e+06	2.90888e+06	2.90888e+06	2.90888e+06	2.90888e+06	2.90888e+06	2.90888e+06	2.90888e+06	2.90888e+06	2.90888e+06	2.90888e+06	2.90888e+06	2.90888e+06	2.90888e+06	2.90888e+06	2.90888e+06	2.90888e+06
2014	-614452	-614452	-614452	-614452	-614452	-614452	-614452	-614452	-614452	-614452	-614452	-614452	-614452	-614452	-614452	-614452	-614452	-614452	2.99539e+06	2.99539e+06	2.99539e+06	2.99539e+06	2.99539e+06	2.99539e+06	2.99539e+06	2.99539e+06	2.99539e+06	2.99539e+06	2.99539e+06	2.99539e+06	2.99539e+06	2.99539e+06	2.99539e+06	2.99539e+06	2.99539e+06	2.99539e+06	2.99539e+06	2.99539e+06	2.99539e+06	2.99539e+06	2.99539e+06	2.99539e+06	2.99539e+06	2.99539e+06	2.99539e+06	2.99539e+06	2.99539e+06	2.99539e+06	2.99539e+06
2015	-602219	-595797	-589328	-616534	-609477	-601477	-630402	-621640	-614214	-602219	-595797	-589328	-616534	-609477	-601477	-630402	-621640	-614214	2.80381e+06	2.75751e+06	2.71078e+06	2.91465e+06	2.86121e+06	2.80215e+06	3.02063e+06	2.95584e+06	2.9016e+06	2.80381e+06	2.75751e+06	2.71078e+06	2.91465e+06	2.86121e+06	2.80215e+06	3.02063e+06	2.95584e+06	2.9016e+06	2.80381e+06	2.75751e+06	2.71078e+06	2.91465e+06	2.86121e+06	2.80215e+06	3.02063e+06	2.95584e+06	2.9016e+06	2.80381e+06	2.75751e+06	2.71078e+06	2.91465e+06
2016	-614944	-607608	-600075	-632302	-623674	-614202	-648813	-638000	-629055	-613459	-606149	-598645	-630628	-622047	-612633	-646957	-636242	-627333	2.86094e+06	2.81273e+06	2.76346e+06	2.98284e+06	2.92345e+06	2.86008e+06	3.09809e+06	3.02369e+06	2.96411e+06	2.85215e+06	2.80391e+06	2.75477e+06	2.97281e+06	2.9137e+06	2.85058e+06	3.08683e+06	3.01272e+06	2.95336e+06	2.84032e+06	2.79214e+06	2.74307e+06	2.96072e+06	2.90172e+06	2.8387e+06	3.07448e+06	3.0005e+06	2.94123e+06	2.84487e+06	2.79603e+06	2.74658e+06	2.96572e+06
2017	-626277	-618338	-610131	-645945	-636048	-625488	-664677	-651898	-641628	-623851	-615969	-607801	-643172	-633365	-622933	-661550	-648899	-638746	2.88034e+06	2.83022e+06	2.77827e+06	3.01407e+06	2.94827e+06	2.88033e+06	3.13917e+06	3.05439e+06	2.98909e+06	2.86944e+06	2.81928e+06	2.76749e+06	3.00172e+06	2.93627e+06	2.86864e+06	3.12538e+06	3.04104e+06	2.97604e+06	2.85134e+06	2.80132e+06	2.74969e+06	2.98312e+06	2.91789e+06	2.85048e+06	3.1063e+06	3.02224e+06	2.95744e+06	2.8507e+06	2.80007e+06	2.74813e+06	2.98276e+06
2018	-634234	-625819	-616980	-656444	-645191	-633660	-677165	-662338	-650912	-631065	-622677	-613881	-652754	-641646	-630217	-672920	-658350	-647094	2.87836e+06	2.82644e+06	2.7718e+06	3.02463e+06	2.95207e+06	2.87943e+06	3.16015e+06	3.06427e+06	2.99302e+06	2.86537e+06	2.81343e+06	2.75898e+06	3.00996e+06	2.93784e+06	2.86558e+06	3.14383e+06	3.04857e+06	2.97769e+06	2.84134e+06	2.78961e+06	2.73541e+06	2.98515e+06	2.91337e+06	2.84145e+06	3.11828e+06	3.02348e+06	2.95293e+06	2.83561e+06	2.78333e+06	2.7289e+06	2.97949e+06
2019	-637591	-628679	-619171	-662434	-649775	-637188	-685146	-668254	-655691	-633711	-624869	-615409	-657862	-645435	-632991	-679976	-663405	-651007	2.84526e+06	2.7917e+06	2.73434e+06	3.00483e+06	2.92514e+06	2.84767e+06	3.15138e+06	3.04365e+06	2.96619e+06	2.83031e+06	2.77671e+06	2.71958e+06	2.98793e+06	2.90877e+06	2.83175e+06	3.13259e+06	3.02568e+06	2.94868e+06	2.80093e+06	2.74763e+06	2.69085e+06	2.95745e+06	2.8788e+06	2.80226e+06	3.10108e+06	2.99486e+06	2.91835e+06	2.79036e+06	2.73658e+06	2.67965e+06	2.94672e+06
2020	-635252	-625898	-615696	-662592	-648605	-634956	-687383	-668382	-654629	-630716	-621463	-611332	-657261	-643535	-630146	-681320	-662733	-649198	2.77013e+06	2.71507e+06	2.65498e+06	2.94376e+06	2.85658e+06	2.77415e+06	3.102e+06	2.98162e+06	2.89772e+06	2.75343e+06	2.69832e+06	2.6385e+06	2.92482e+06	2.83828e+06	2.75637e+06	3.0809e+06	2.96157e+06	2.87822e+06	2.71966e+06	2.66494e+06	2.60557e+06	2.88958e+06	2.80373e+06	2.72246e+06	3.04432e+06	2.92594e+06	2.84325e+06	2.70477e+06	2.64963e+06	2.59021e+06	2.87425e+06
2021	-625843	-616091	-605277	-655870	-640480	-625798	-682909	-661677	-646668	-620796	-611124	-600423	-649837	-634764	-620405	-675989	-655297	-640515	2.64759e+06	2.59118e+06	2.52835e+06	2.83606e+06	2.74103e+06	2.6535e+06	3.00669e+06	2.87281e+06	2.78223e+06	2.62944e+06	2.57297e+06	2.51046e+06	2.81535e+06	2.72108e+06	2.63416e+06	2.98353e+06	2.85097e+06	2.76104e+06	2.59261e+06	2.53661e+06	2.47466e+06	2.77664e+06	2.68325e+06	2.59714e+06	2.94312e+06	2.81181e+06	2.72273e+06	2.57417e+06	2.51783e+06	2.45593e+06	2.75742e+06
2022	-609483	-599307	-587979	-642337	-625459	-609775	-671821	-648132	-631715	-604075	-593989	-582769	-635823	-619443	-603997	-664233	-641183	-625081	2.48529e+06	2.42771e+06	2.36216e+06	2.6894e+06	2.58615e+06	2.49341e+06	2.87314e+06	2.72492e+06	2.6274e+06	2.46609e+06	2.40842e+06	2.34322e+06	2.66726e+06	2.56492e+06	2.47288e+06	2.84824e+06	2.70162e+06	2.60488e+06	2.42764e+06	2.37053e+06	2.30602e+06	2.62647e+06	2.52525e+06	2.4342e+06	2.80537e+06	2.66035e+06	2.56467e+06	2.40659e+06	2.34923e+06	2.28487e+06	2.60428e+06
2023	-589142	-578700	-566812	-625098	-606670	-589992	-657069	-630855	-613019	-583492	-573180	-561352	-618200	-600350	-583808	-648983	-623462	-605931	2.30456e+06	2.246e+06	2.17773e+06	2.5251e+06	2.41327e+06	2.31522e+06	2.72273e+06	2.55927e+06	2.4546e+06	2.28465e+06	2.22598e+06	2.15811e+06	2.50184e+06	2.39109e+06	2.29385e+06	2.69638e+06	2.53484e+06	2.43108e+06	2.24581e+06	2.18779e+06	2.12073e+06	2.46016e+06	2.35078e+06	2.25473e+06	2.65218e+06	2.49264e+06	2.39016e+06	2.22303e+06	2.16483e+06	2.09804e+06	2.4358e+06
2024	-569456	-558733	-546239	-608626	-588518	-570683	-643085	-614114	-594841	-563507	-552961	-540546	-601312	-581745	-564150	-634485	-606212	-587433	2.13286e+06	2.07353e+06	2.00258e+06	2.37063e+06	2.24989e+06	2.14644e+06	2.58296e+06	2.40335e+06	2.2913e+06	2.1125e+06	2.05303e+06	1.98252e+06	2.34648e+06	2.227e+06	2.12445e+06	2.55534e+06	2.37803e+06	2.26702e+06	2.07393e+06	2.01519e+06	1.94562e+06	2.30451e+06	2.18667e+06	2.08554e+06	2.51037e+06	2.33551e+06	2.22604e+06	2.04994e+06	1.99111e+06	1.92195e+06	2.27845e+06
2025	-552206	-541392	-528290	-594741	-572976	-554052	-632044	-599988	-579351	-546149	-535389	-522328	-587130	-565886	-547273	-622847	-591750	-571716	1.99273e+06	1.93285e+06	1.85925e+06	2.24854e+06	2.11855e+06	2.00962e+06	2.4764e+06	2.27972e+06	2.16008e+06	1.97201e+06	1.91195e+06	1.83884e+06	2.22354e+06	2.09501e+06	1.9871e+06	2.44752e+06	2.25355e+06	2.1351e+06	1.9337e+06	1.87445e+06	1.80243e+06	2.18122e+06	2.05464e+06	1.94837e+06	2.40168e+06	2.21067e+06	2.09403e+06	1.90861e+06	1.84937e+06	1.77787e+06	2.15351e+06
2026	-535415	-524209	-510344	-581652	-558322	-538307	-622184	-586973	-564926	-529197	-517980	-504127	-573731	-550915	-531272	-612472	-578413	-556997	1.83941e+06	1.77799e+06	1.70129e+06	2.1167e+06	1.97746e+06	1.86317e+06	2.36234e+06	2.14764e+06	2.02019e+06	1.81976e+06	1.75815e+06	1.68199e+06	2.09216e+06	1.95459e+06	1.84144e+06	2.33345e+06	2.12191e+06	1.99581e+06	1.7824e+06	1.72171e+06	1.6468e+06	2.05007e+06	1.91479e+06	1.80351e+06	2.28724e+06	2.07922e+06	1.95523e+06	1.75616e+06	1.69556e+06	1.62132e+06	2.02058e+06
2027	-533349	-521855	-507379	-583195	-558013	-536877	-626693	-588175	-564722	-526700	-515046	-500636	-574670	-550057	-529349	-616210	-579098	-556259	1.8017e+06	1.74019e+06	1.66099e+06	2.09885e+06	1.94973e+06	1.82983e+06	2.36185e+06	2.1282e+06	1.99273e+06	1.78107e+06	1.71932e+06	1.64072e+06	2.07275e+06	1.92554e+06	1.80691e+06	2.3309e+06	2.10093e+06	1.96699e+06	1.74234e+06	1.68159e+06	1.60439e+06	2.02856e+06	1.884e+06	1.76751e+06	2.28196e+06	2.05613e+06	1.92462e+06	1.71422e+06	1.65365e+06	1.57726e+06	1.9965e+06
2028	-536438	-524822	-509731	-590220	-563134	-540817	-636937	-594994	-570076	-529354	-517658	-502731	-581079	-554732	-532834	-625693	-585457	-561071	1.79979e+06	1.7384e+06	1.65677e+06	2.11766e+06	1.95832e+06	1.83273e+06	2.3989e+06	2.14536e+06	2.00167e+06	1.77799e+06	1.71629e+06	1.6353e+06	2.08973e+06	1.93257e+06	1.8084e+06	2.36559e+06	2.11629e+06	1.97432e+06	1.73698e+06	1.67638e+06	1.59695e+06	2.04248e+06	1.88838e+06	1.76662e+06	2.31293e+06	2.06846e+06	1.92925e+06	1.70641e+06	1.64606e+06	1.56759e+06	2.00721e+06
2029	-544354	-532526	-516975	-602258	-573233	-549557	-652359	-606837	-580414	-536886	-524965	-509686	-592502	-564360	-541079	-640264	-596756	-570762	1.8244e+06	1.76331e+06	1.6793e+06	2.16381e+06	1.99391e+06	1.86258e+06	2.46419e+06	2.18983e+06	2.03771e+06	1.80121e+06	1.73975e+06	1.65643e+06	2.13381e+06	1.96639e+06	1.83661e+06	2.42824e+06	2.15873e+06	2.00853e+06	1.75716e+06	1.69686e+06	1.61528e+06	2.08266e+06	1.91873e+06	1.79165e+06	2.37094e+06	2.10702e+06	1.95995e+06	1.72358e+06	1.66361e+06	1.58313e+06	2.04354e+06
2030	-556489	-544384	-528543	-618585	-587576	-562572	-672203	-623097	-594953	-548707	-536576	-520939	-608326	-578257	-553727	-659326	-612424	-584844	1.86756e+06	1.80691e+06	1.72059e+06	2.22931e+06	2.04853e+06	1.91139e+06	2.54973e+06	2.25365e+06	2.09289e+06	1.84281e+06	1.78171e+06	1.69614e+06	2.197e+06	2.01902e+06	1.88358e+06	2.51084e+06	2.22029e+06	2.06167e+06	1.79503e+06	1.7352e+06	1.65153e+06	2.14124e+06	1.96721e+06	1.83478e+06	2.44814e+06	2.16399e+06	2.00888e+06	1.75797e+06	1.69852e+06	1.61611e+06	2.0977e+06
2031	-568898	-556778	-540610	-635365	-602337	-576242	-692738	-639949	-609916	-560779	-548705	-532593	-624555	-592457	-566868	-679156	-628654	-599233	1.8971e+06	1.83747e+06	1.74913e+06	2.28262e+06	2.09088e+06	1.94796e+06	2.62432e+06	2.30576e+06	2.13618e+06	1.87086e+06	1.81071e+06	1.72316e+06	2.24804e+06	2.05943e+06	1.91838e+06	2.58247e+06	2.27017e+06	2.10297e+06	1.8198e+06	1.76098e+06	1.6755e+06	2.188e+06	2.00383e+06	1.8661e+06	2.51463e+06	2.20961e+06	2.04633e+06	1.77955e+06	1.72116e+06	1.63709e+06	2.14024e+06
2032	-587135	-575155	-558286	-657908	-622880	-595608	-719066	-662449	-630528	-578779	-566612	-549799	-646489	-612330	-585663	-704831	-650495	-619244	1.97199e+06	1.91269e+06	1.82203e+06	2.38074e+06	2.17743e+06	2.02852e+06	2.74387e+06	2.40197e+06	2.22334e+06	1.94379e+06	1.8839e+06	1.79409e+06	2.34337e+06	2.14356e+06	1.99669e+06	2.6985e+06	2.36366e+06	2.18765e+06	1.88768e+06	1.82922e+06	1.74166e+06	2.27728e+06	2.08243e+06	1.93923e+06	2.62371e+06	2.2971e+06	2.12545e+06	1.84294e+06	1.78496e+06	1.69897e+06	2.22394e+06
2033	-607981	-595996	-578508	-683104	-645954	-617434	-748343	-687685	-653755	-598573	-586315	-568874	-670530	-634268	-606485	-732682	-674440	-641351	2.05103e+06	1.99241e+06	1.89966e+06	2.48412e+06	2.26917e+06	2.1143e+06	2.86974e+06	2.50393e+06	2.31606e+06	2.02074e+06	1.96146e+06	1.86961e+06	2.44378e+06	2.23272e+06	2.08007e+06	2.82062e+06	2.46271e+06	2.27773e+06	1.95924e+06	1.90149e+06	1.81206e+06	2.37122e+06	2.16569e+06	2.01704e+06	2.7384e+06	2.38973e+06	2.20957e+06	1.90973e+06	1.85247e+06	1.76479e+06	2.31192e+06
2034	-629901	-617878	-599689	-709533	-670050	-640460	-779019	-714105	-678261	-620344	-607944	-589855	-696489	-658103	-629141	-762748	-700392	-665495	2.13526e+06	2.07725e+06	1.98247e+06	2.59315e+06	2.3664e+06	2.2055e+06	3.00197e+06	2.61174e+06	2.41444e+06	2.10273e+06	2.04399e+06	1.95016e+06	2.54966e+06	2.3272e+06	2.1687e+06	2.94884e+06	2.56743e+06	2.37329e+06	2.03544e+06	1.97834e+06	1.88711e+06	2.47018e+06	2.25383e+06	2.0997e+06	2.85868e+06	2.48757e+06	2.29874e+06	1.98082e+06	1.92423e+06	1.83492e+06	2.4045e+06
2035	-654389	-642327	-623463	-738636	-696746	-666119	-812307	-743133	-705458	-644295	-631872	-613059	-724692	-684097	-653930	-795043	-728547	-691866	2.22449e+06	2.16695e+06	2.07018e+06	2.70753e+06	2.46887e+06	2.30186e+06	3.14012e+06	2.7252e+06	2.51824e+06	2.18957e+06	2.13123e+06	2.03545e+06	2.66068e+06	2.42674e+06	2.26234e+06	3.08275e+06	2.67759e+06	2.4741e+06	2.11609e+06	2.05949e+06	1.96652e+06	2.57383e+06	2.34662e+06	2.18696e+06	2.98414e+06	2.59041e+06	2.39273e+06	2.05601e+06	1.99994e+06	1.90904e+06	2.50133e+06
2036	-680301	-668047	-648536	-769192	-724918	-692991	-847190	-773531	-734047	-669461	-657026	-637579	-754284	-711413	-680123	-828734	-758101	-719629	2.31823e+06	2.26088e+06	2.16214e+06	2.82655e+06	2.57599e+06	2.40278e+06	3.28336e+06	2.84373e+06	2.62689e+06	2.28075e+06	2.22254e+06	2.12485e+06	2.77618e+06	2.53075e+06	2.36036e+06	3.22153e+06	2.79263e+06	2.57956e+06	2.20068e+06	2.14435e+06	2.04965e+06	2.6815e+06	2.44346e+06	2.2782e+06	3.11396e+06	2.69767e+06	2.49096e+06	2.13479e+06	2.07899e+06	1.98654e+06	2.60177e+06
2037	-707436	-694974	-674965	-801072	-754607	-721054	-883467	-805446	-764024	-695945	-683111	-663187	-785308	-740228	-707643	-863718	-789084	-748692	2.41583e+06	2.35827e+06	2.25756e+06	2.94939e+06	2.68702e+06	2.50751e+06	3.43064e+06	2.96665e+06	2.73966e+06	2.37565e+06	2.31718e+06	2.21757e+06	2.89531e+06	2.63852e+06	2.46203e+06	3.36413e+06	2.91186e+06	2.68899e+06	2.28861e+06	2.23216e+06	2.13574e+06	2.79238e+06	2.54364e+06	2.37269e+06	3.24714e+06	2.80869e+06	2.59274e+06	2.21658e+06	2.16066e+06	2.06666e+06	2.70501e+06
2038	-735695	-722768	-702294	-834020	-785268	-750249	-920961	-838596	-795134	-723521	-709887	-689574	-817149	-769953	-735964	-899717	-820962	-778640	2.51652e+06	2.45817e+06	2.35547e+06	3.07497e+06	2.80106e+06	2.61508e+06	3.58062e+06	3.09306e+06	2.85565e+06	2.47348e+06	2.41419e+06	2.31264e+06	3.01703e+06	2.74912e+06	2.5664e+06	3.50926e+06	3.0344e+06	2.80146e+06	2.37912e+06	2.32201e+06	2.22386e+06	2.90548e+06	2.6463e+06	2.46955e+06	3.38242e+06	2.92262e+06	2.69719e+06	2.30062e+06	2.24406e+06	2.1485e+06	2.81008e+06
2039	-764706	-750970	-730029	-867665	-816509	-780098	-959117	-872329	-826824	-751806	-737389	-716516	-849699	-800569	-765031	-936575	-853653	-809436	2.61908e+06	2.55919e+06	2.45444e+06	3.20177e+06	2.91673e+06	2.72414e+06	3.73136e+06	3.22166e+06	2.97352e+06	2.57304e+06	2.5122e+06	2.40866e+06	3.13984e+06	2.86121e+06	2.6721e+06	3.65503e+06	3.15895e+06	2.91565e+06	2.47106e+06	2.4126e+06	2.31267e+06	3.01934e+06	2.75015e+06	2.56745e+06	3.51799e+06	3.03821e+06	2.80304e+06	2.38581e+06	2.32792e+06	2.23075e+06	2.91561e+06
2040	-794532	-779883	-758313	-901927	-848756	-810813	-998003	-906973	-859378	-780855	-765479	-744053	-882782	-831890	-794657	-974070	-887255	-840983	2.7219e+06	2.6595e+06	2.55263e+06	3.32777e+06	3.03225e+06	2.83284e+06	3.88033e+06	3.35067e+06	3.09147e+06	2.67275e+06	2.60941e+06	2.5038e+06	3.26177e+06	2.97302e+06	2.77735e+06	3.79897e+06	3.28375e+06	3.02979e+06	2.56294e+06	2.50222e+06	2.40044e+06	3.1321e+06	2.8535e+06	2.66469e+06	3.65151e+06	3.1538e+06	2.90862e+06	2.4707e+06	2.41061e+06	2.31176e+06	3.01979e+06
2041	-824766	-808914	-786734	-936028	-881186	-841726	-1.03693e+06	-941921	-892100	-810279	-793526	-771537	-916140	-863371	-824508	-1.01162e+06	-921257	-872635	2.82317e+06	2.75705e+06	2.64797e+06	3.45072e+06	3.14556e+06	2.93916e+06	4.02461e+06	3.47806e+06	3.20748e+06	2.7708e+06	2.7038e+06	2.59603e+06	3.38058e+06	3.08254e+06	2.88013e+06	3.93822e+06	3.40682e+06	3.14189e+06	2.65305e+06	2.58895e+06	2.48524e+06	3.24163e+06	2.95444e+06	2.75937e+06	3.78026e+06	3.2675e+06	3.01204e+06	2.55368e+06	2.4903e+06	2.3897e+06	3.12061e+06
2042	-854714	-837467	-814605	-969971	-913331	-872195	-1.07528e+06	-976931	-924507	-839428	-821130	-798397	-949266	-894341	-853882	-1.0487e+06	-955044	-904010	2.92078e+06	2.84946e+06	2.73806e+06	3.56796e+06	3.25428e+06	3.04069e+06	4.16076e+06	3.60146e+06	3.31917e+06	2.86513e+06	2.79301e+06	2.68299e+06	3.49369e+06	3.1874e+06	2.97808e+06	4.06947e+06	3.5258e+06	3.24961e+06	2.73945e+06	2.67059e+06	2.56486e+06	3.34552e+06	3.05077e+06	2.84929e+06	3.90108e+06	3.37711e+06	3.11111e+06	2.63289e+06	2.5649e+06	2.46246e+06	3.21578e+06
2043	-883894	-864986	-841307	-1.00325e+06	-944549	-901569	-1.11247e+06	-1.01134e+06	-956142	-867666	-847661	-824161	-981325	-924382	-882229	-1.0847e+06	-987950	-934619	3.01258e+06	2.93423e+06	2.82043e+06	3.67675e+06	3.35588e+06	3.13494e+06	4.28523e+06	3.71833e+06	3.42403e+06	2.9536e+06	2.87463e+06	2.76227e+06	3.59842e+06	3.28516e+06	3.06876e+06	4.18925e+06	3.63823e+06	3.3505e+06	2.82017e+06	2.74487e+06	2.63704e+06	3.44125e+06	3.14018e+06	2.93214e+06	4.01074e+06	3.48031e+06	3.20351e+06	2.70647e+06	2.63227e+06	2.52792e+06	3.30293e+06
2044	-911747	-891011	-866474	-1.03516e+06	-974437	-929513	-1.14782e+06	-1.0445e+06	-986600	-894674	-872611	-848403	-1.01198e+06	-953067	-909270	-1.11892e+06	-1.01982e+06	-964001	3.09652e+06	3.00899e+06	2.8927e+06	3.77451e+06	3.44795e+06	3.21952e+06	4.39465e+06	3.82624e+06	3.51967e+06	3.03422e+06	2.94633e+06	2.83153e+06	3.69224e+06	3.37344e+06	3.14983e+06	4.2943e+06	3.74172e+06	3.4422e+06	2.89335e+06	2.80963e+06	2.69961e+06	3.52646e+06	3.22047e+06	3.00576e+06	4.10616e+06	3.57489e+06	3.28707e+06	2.77268e+06	2.6904e+06	2.58406e+06	3.37986e+06
2045	-937770	-914823	-889462	-1.06485e+06	-1.00206e+06	-955364	-1.18055e+06	-1.07573e+06	-1.01513e+06	-919441	-895210	-870200	-1.0403e+06	-979314	-933899	-1.15001e+06	-1.04964e+06	-991160	3.17098e+06	3.07177e+06	2.95291e+06	3.8591e+06	3.52846e+06	3.29243e+06	4.48639e+06	3.92315e+06	3.60407e+06	3.10538e+06	3.00617e+06	2.88888e+06	3.77308e+06	3.45026e+06	3.21936e+06	4.38204e+06	3.83428e+06	3.52276e+06	2.95752e+06	2.86308e+06	2.75083e+06	3.59924e+06	3.28982e+06	3.06835e+06	4.18498e+06	3.659e+06	3.35998e+06	2.83015e+06	2.73764e+06	2.62926e+06	3.44482e+06
2046	-961611	-935691	-909553	-1.0919e+06	-1.02699e+06	-978500	-1.21e+06	-1.10448e+06	-1.04122e+06	-942950	-916119	-890045	-1.06703e+06	-1.00396e+06	-956673	-1.17866e+06	-1.07797e+06	-1.01675e+06	3.23482e+06	3.12115e+06	2.99969e+06	3.92911e+06	3.59595e+06	3.35228e+06	4.55895e+06	4.00756e+06	3.67581e+06	3.16598e+06	3.05279e+06	2.93298e+06	3.83955e+06	3.51422e+06	3.27598e+06	4.45105e+06	3.91447e+06	3.59079e+06	3.01169e+06	2.904e+06	2.78948e+06	3.65836e+06	3.34694e+06	3.1187e+06	4.2459e+06	3.73133e+06	3.42099e+06	2.878e+06	2.77289e+06	2.66244e+06	3.49668e+06
2047	-984015	-954824	-927597	-1.11695e+06	-1.0503e+06	-999795	-1.23663e+06	-1.13157e+06	-1.06548e+06	-964472	-934659	-907391	-1.09134e+06	-1.02639e+06	-977062	-1.20507e+06	-1.10409e+06	-1.04e+06	3.28695e+06	3.15587e+06	3.0318e+06	3.98335e+06	3.64909e+06	3.39777e+06	4.6117e+06	4.0781e+06	3.73357e+06	3.21491e+06	3.08499e+06	2.96264e+06	3.89052e+06	3.56402e+06	3.31845e+06	4.50068e+06	3.98094e+06	3.64502e+06	3.05489e+06	2.9313e+06	2.81451e+06	3.70278e+06	3.39067e+06	3.15568e+06	4.28841e+06	3.79067e+06	3.46895e+06	2.91534e+06	2.79518e+06	2.68265e+06	3.53455e+06
2048	-1.0037e+06	-971121	-942719	-1.13918e+06	-1.07089e+06	-1.01834e+06	-1.26025e+06	-1.15593e+06	-1.08691e+06	-982868	-949874	-921521	-1.11231e+06	-1.04573e+06	-994386	-1.2282e+06	-1.12711e+06	-1.06009e+06	3.32623e+06	3.17493e+06	3.04828e+06	4.02103e+06	3.68673e+06	3.42787e+06	4.64505e+06	4.13353e+06	3.77622e+06	3.25111e+06	3.10178e+06	2.97694e+06	3.9252e+06	3.59857e+06	3.34577e+06	4.53132e+06	4.03252e+06	3.68437e+06	3.08616e+06	2.94413e+06	2.82511e+06	3.73185e+06	3.42005e+06	3.1784e+06	4.31296e+06	3.83598e+06	3.5029e+06	2.9413e+06	2.80375e+06	2.68919e+06	3.55787e+06
2049	-1.02006e+06	-983583	-954251	-1.15766e+06	-1.08784e+06	-1.03331e+06	-1.28092e+06	-1.17691e+06	-1.10498e+06	-997977	-961539	-932151	-1.12962e+06	-1.06149e+06	-1.00822e+06	-1.2474e+06	-1.14667e+06	-1.07669e+06	3.35211e+06	3.17822e+06	3.04908e+06	4.0424e+06	3.70869e+06	3.44244e+06	4.66105e+06	4.17359e+06	3.80358e+06	3.27404e+06	3.10311e+06	2.97585e+06	3.94385e+06	3.61772e+06	3.35785e+06	4.54494e+06	4.06897e+06	3.7087e+06	3.10503e+06	2.94247e+06	2.8213e+06	3.74588e+06	3.43497e+06	3.18685e+06	4.32151e+06	3.86707e+06	3.52276e+06	2.95552e+06	2.79867e+06	2.68217e+06	3.56699e+06
2050	-1.03322e+06	-992650	-962293	-1.17266e+06	-1.10152e+06	-1.04486e+06	-1.29819e+06	-1.19456e+06	-1.11975e+06	-1.00954e+06	-969397	-938958	-1.14327e+06	-1.07354e+06	-1.01833e+06	-1.26322e+06	-1.16249e+06	-1.08971e+06	3.36445e+06	3.16657e+06	3.03505e+06	4.04868e+06	3.71568e+06	3.44228e+06	4.66305e+06	4.1989e+06	3.81641e+06	3.28362e+06	3.0898e+06	2.96025e+06	3.9477e+06	3.62218e+06	3.35549e+06	4.54479e+06	4.09094e+06	3.71876e+06	3.11145e+06	2.92717e+06	2.80397e+06	3.74608e+06	3.43619e+06	3.18183e+06	4.31722e+06	3.88461e+06	3.52928e+06	2.95799e+06	2.78081e+06	2.66247e+06	3.56312e+06
2051	-1.04289e+06	-998296	-966878	-1.1841e+06	-1.11175e+06	-1.053e+06	-1.31213e+06	-1.20891e+06	-1.13125e+06	-1.01873e+06	-974737	-943230	-1.15421e+06	-1.08306e+06	-1.02575e+06	-1.27696e+06	-1.17578e+06	-1.10029e+06	3.36347e+06	3.1416e+06	3.00786e+06	4.04196e+06	3.70926e+06	3.42902e+06	4.65504e+06	4.21095e+06	3.81627e+06	3.2801e+06	3.06347e+06	2.93179e+06	3.93877e+06	3.61351e+06	3.34031e+06	4.53473e+06	4.0999e+06	3.71611e+06	3.10596e+06	2.90004e+06	2.77497e+06	3.7347e+06	3.42548e+06	3.16518e+06	4.30414e+06	3.89036e+06	3.52431e+06	2.95322e+06	2.75564e+06	2.63547e+06	3.55313e+06
2052	-1.05004e+06	-1.0014e+06	-968867	-1.19331e+06	-1.11939e+06	-1.05847e+06	-1.3245e+06	-1.22092e+06	-1.13998e+06	-1.02465e+06	-977183	-944717	-1.16216e+06	-1.08978e+06	-1.0304e+06	-1.28846e+06	-1.18674e+06	-1.10827e+06	3.3496e+06	3.10549e+06	2.96974e+06	4.0247e+06	3.69152e+06	3.40482e+06	4.64086e+06	4.21175e+06	3.80529e+06	3.26399e+06	3.02628e+06	2.89266e+06	3.91949e+06	3.59378e+06	3.31444e+06	4.51847e+06	4.09784e+06	3.70285e+06	3.08875e+06	2.86286e+06	2.73612e+06	3.71375e+06	3.40451e+06	3.13863e+06	4.28544e+06	3.88587e+06	3.50949e+06	2.9374e+06	2.721e+06	2.59919e+06	3.53409e+06
2053	-1.05402e+06	-1.00202e+06	-968423	-1.20039e+06	-1.12468e+06	-1.06171e+06	-1.3351e+06	-1.2305e+06	-1.14652e+06	-1.0276e+06	-976730	-943434	-1.16805e+06	-1.09374e+06	-1.03232e+06	-1.29783e+06	-1.19507e+06	-1.11357e+06	3.32366e+06	3.06078e+06	2.92323e+06	3.99955e+06	3.66489e+06	3.37218e+06	4.62359e+06	4.20364e+06	3.78591e+06	3.23615e+06	2.98071e+06	2.84538e+06	3.89245e+06	3.56537e+06	3.28035e+06	4.49904e+06	4.08706e+06	3.68139e+06	3.06061e+06	2.81799e+06	2.68978e+06	3.68568e+06	3.37554e+06	3.10452e+06	4.26399e+06	3.8733e+06	3.48711e+06	2.91128e+06	2.67912e+06	2.55588e+06	3.50833e+06
2054	-1.0553e+06	-1.00007e+06	-965659	-1.20518e+06	-1.1274e+06	-1.06248e+06	-1.34376e+06	-1.23776e+06	-1.15081e+06	-1.02954e+06	-975192	-941185	-1.17319e+06	-1.09654e+06	-1.03323e+06	-1.30667e+06	-1.20229e+06	-1.11788e+06	3.28736e+06	3.01043e+06	2.87134e+06	3.96939e+06	3.63228e+06	3.33406e+06	4.60584e+06	4.18942e+06	3.76107e+06	3.1983e+06	2.92968e+06	2.79289e+06	3.8605e+06	3.53116e+06	3.24094e+06	4.47899e+06	4.07033e+06	3.65461e+06	3.02317e+06	2.76816e+06	2.63872e+06	3.65315e+06	3.34125e+06	3.06556e+06	4.24216e+06	3.85526e+06	3.45987e+06	2.87639e+06	2.63257e+06	2.50812e+06	3.47835e+06
2055	-1.05624e+06	-997869	-962559	-1.20957e+06	-1.12969e+06	-1.06278e+06	-1.35234e+06	-1.24463e+06	-1.15466e+06	-1.03093e+06	-974290	-939441	-1.17881e+06	-1.10017e+06	-1.03496e+06	-1.3162e+06	-1.21013e+06	-1.12291e+06	3.24339e+06	2.95758e+06	2.81718e+06	3.93708e+06	3.59676e+06	3.29357e+06	4.58965e+06	4.1721e+06	3.73385e+06	3.15313e+06	2.87626e+06	2.73826e+06	3.82644e+06	3.49414e+06	3.19926e+06	4.46033e+06	4.05059e+06	3.62553e+06	2.97892e+06	2.71624e+06	2.58581e+06	3.61878e+06	3.30447e+06	3.02463e+06	4.22183e+06	3.83451e+06	3.4306e+06	2.8351e+06	2.58407e+06	2.45864e+06	3.44662e+06
2056	-1.05691e+06	-996633	-960652	-1.21517e+06	-1.13329e+06	-1.06444e+06	-1.36284e+06	-1.25286e+06	-1.15975e+06	-1.03117e+06	-972930	-937044	-1.18412e+06	-1.10328e+06	-1.03622e+06	-1.32593e+06	-1.21747e+06	-1.12739e+06	3.19514e+06	2.90516e+06	2.7637e+06	3.90515e+06	3.56124e+06	3.25364e+06	4.57657e+06	4.15452e+06	3.70717e+06	3.10392e+06	2.82333e+06	2.68435e+06	3.79275e+06	3.45717e+06	3.15817e+06	4.44461e+06	4.03061e+06	3.597e+06	2.93097e+06	2.66493e+06	2.53373e+06	3.5849e+06	3.26785e+06	2.98438e+06	4.20441e+06	3.81362e+06	3.40197e+06	2.79031e+06	2.53613e+06	2.40994e+06	3.41532e+06
2057	-1.05697e+06	-995545	-958745	-1.22098e+06	-1.13669e+06	-1.06611e+06	-1.37401e+06	-1.26118e+06	-1.16496e+06	-1.03088e+06	-971489	-934583	-1.18939e+06	-1.10656e+06	-1.03759e+06	-1.33605e+06	-1.22492e+06	-1.13197e+06	3.1466e+06	2.85625e+06	2.71395e+06	3.87622e+06	3.52877e+06	3.21734e+06	4.56838e+06	4.13965e+06	3.6841e+06	3.05456e+06	2.77388e+06	2.63414e+06	3.76198e+06	3.42321e+06	3.12067e+06	4.43357e+06	4.01331e+06	3.57203e+06	2.88293e+06	2.61699e+06	2.48523e+06	3.55386e+06	3.23415e+06	2.94759e+06	4.19147e+06	3.79531e+06	3.37675e+06	2.74544e+06	2.49139e+06	2.36463e+06	3.38668e+06
2058	-1.05711e+06	-995048	-957253	-1.22725e+06	-1.14064e+06	-1.06826e+06	-1.38565e+06	-1.27003e+06	-1.17079e+06	-1.03081e+06	-970827	-932702	-1.1949e+06	-1.11009e+06	-1.03946e+06	-1.3468e+06	-1.23291e+06	-1.13714e+06	3.10159e+06	2.81377e+06	2.67083e+06	3.85278e+06	3.50227e+06	3.18758e+06	4.56694e+06	4.13036e+06	3.66759e+06	3.00873e+06	2.73075e+06	2.59046e+06	3.73659e+06	3.39511e+06	3.08959e+06	4.42905e+06	4.00147e+06	3.55346e+06	2.83827e+06	2.57507e+06	2.44294e+06	3.52792e+06	3.20599e+06	2.91689e+06	4.18469e+06	3.78215e+06	3.35759e+06	2.70375e+06	2.45231e+06	2.32517e+06	3.36282e+06
2059	-1.05805e+06	-995800	-956875	-1.23455e+06	-1.14588e+06	-1.07173e+06	-1.39883e+06	-1.27976e+06	-1.17782e+06	-1.03192e+06	-971605	-932354	-1.20143e+06	-1.11492e+06	-1.04268e+06	-1.35923e+06	-1.24216e+06	-1.14375e+06	3.06296e+06	2.77999e+06	2.63658e+06	3.83675e+06	3.48398e+06	3.16664e+06	4.57377e+06	4.12885e+06	3.6599e+06	2.96919e+06	2.69614e+06	2.55547e+06	3.71842e+06	3.37505e+06	3.06713e+06	4.43253e+06	3.99724e+06	3.54352e+06	2.79955e+06	2.54118e+06	2.40884e+06	3.50878e+06	3.1854e+06	2.8943e+06	4.18541e+06	3.77611e+06	3.34652e+06	2.66763e+06	2.42079e+06	2.29343e+06	3.34535e+06
2060	-1.06048e+06	-998401	-958368	-1.24317e+06	-1.15304e+06	-1.07719e+06	-1.41364e+06	-1.29131e+06	-1.18709e+06	-1.03379e+06	-973598	-933860	-1.20907e+06	-1.12121e+06	-1.04734e+06	-1.37314e+06	-1.25263e+06	-1.15194e+06	3.03239e+06	2.75635e+06	2.6126e+06	3.82931e+06	3.47533e+06	3.15593e+06	4.58975e+06	4.13647e+06	3.66248e+06	2.93756e+06	2.67143e+06	2.53053e+06	3.70864e+06	3.3644e+06	3.05466e+06	4.44489e+06	4.00191e+06	3.54356e+06	2.76826e+06	2.51658e+06	2.38416e+06	3.49749e+06	3.1736e+06	2.88107e+06	4.19441e+06	3.77837e+06	3.3448e+06	2.63851e+06	2.39803e+06	2.27058e+06	3.33525e+06
2061	-1.064e+06	-1.00247e+06	-961623	-1.25328e+06	-1.16165e+06	-1.08428e+06	-1.43012e+06	-1.30428e+06	-1.19793e+06	-1.03614e+06	-976969	-936778	-1.21752e+06	-1.12861e+06	-1.05355e+06	-1.38835e+06	-1.2644e+06	-1.16152e+06	3.01052e+06	2.74346e+06	2.59949e+06	3.83086e+06	3.47689e+06	3.15605e+06	4.61509e+06	4.15371e+06	3.67591e+06	2.91443e+06	2.65722e+06	2.51619e+06	3.70761e+06	3.36369e+06	3.05274e+06	4.46629e+06	4.01595e+06	3.55416e+06	2.74493e+06	2.50179e+06	2.3694e+06	3.49436e+06	3.17109e+06	2.87768e+06	4.21183e+06	3.78935e+06	3.35291e+06	2.61686e+06	2.38451e+06	2.25706e+06	3.33282e+06
2062	-1.06822e+06	-1.00832e+06	-966846	-1.26448e+06	-1.17175e+06	-1.09304e+06	-1.4482e+06	-1.3191e+06	-1.21054e+06	-1.03958e+06	-981605	-940757	-1.22657e+06	-1.13696e+06	-1.06086e+06	-1.40426e+06	-1.27743e+06	-1.1724e+06	2.99757e+06	2.74168e+06	2.59758e+06	3.84161e+06	3.489e+06	3.16732e+06	4.64983e+06	4.18085e+06	3.70052e+06	2.90002e+06	2.65382e+06	2.51277e+06	3.71552e+06	3.37325e+06	3.06167e+06	4.4968e+06	4.03962e+06	3.57562e+06	2.72973e+06	2.49709e+06	2.36479e+06	3.49954e+06	3.17811e+06	2.88438e+06	4.23768e+06	3.80924e+06	3.37112e+06	2.60286e+06	2.38048e+06	2.25312e+06	3.3382e+06
2063	-1.07407e+06	-1.01558e+06	-973604	-1.27627e+06	-1.18325e+06	-1.10343e+06	-1.46727e+06	-1.33515e+06	-1.22443e+06	-1.04578e+06	-987477	-945849	-1.23771e+06	-1.14663e+06	-1.06924e+06	-1.42098e+06	-1.29153e+06	-1.18453e+06	2.99356e+06	2.75125e+06	2.60704e+06	3.86166e+06	3.51187e+06	3.18996e+06	4.69402e+06	4.21808e+06	3.73657e+06	2.89431e+06	2.66144e+06	2.52041e+06	3.73246e+06	3.39326e+06	3.08165e+06	4.53644e+06	4.07308e+06	3.60816e+06	2.72264e+06	2.50263e+06	2.37047e+06	3.5131e+06	3.19483e+06	2.90134e+06	4.27197e+06	3.83817e+06	3.39959e+06	2.59648e+06	2.38609e+06	2.25886e+06	3.35144e+06
2064	-1.08241e+06	-1.02423e+06	-981605	-1.28977e+06	-1.19627e+06	-1.11541e+06	-1.48758e+06	-1.35266e+06	-1.23979e+06	-1.05299e+06	-996541	-954118	-1.2514e+06	-1.15953e+06	-1.08073e+06	-1.4409e+06	-1.30872e+06	-1.19979e+06	2.99777e+06	2.77166e+06	2.62739e+06	3.89039e+06	3.54501e+06	3.2235e+06	4.74699e+06	4.26486e+06	3.78357e+06	2.89659e+06	2.67959e+06	2.53861e+06	3.75781e+06	3.42323e+06	3.11217e+06	4.58455e+06	4.11579e+06	3.65129e+06	2.72297e+06	2.51793e+06	2.38593e+06	3.53444e+06	3.22075e+06	2.92805e+06	4.31407e+06	3.87563e+06	3.43786e+06	2.59707e+06	2.40089e+06	2.27381e+06	3.37199e+06
2065	-1.09192e+06	-1.03569e+06	-992113	-1.30598e+06	-1.21187e+06	-1.12981e+06	-1.51041e+06	-1.37271e+06	-1.25809e+06	-1.06157e+06	-1.00735e+06	-964263	-1.26646e+06	-1.17446e+06	-1.09444e+06	-1.46275e+06	-1.3278e+06	-1.21717e+06	3.00896e+06	2.80197e+06	2.6576e+06	3.92668e+06	3.58744e+06	3.26693e+06	4.8076e+06	4.32019e+06	3.84055e+06	2.90566e+06	2.70731e+06	2.56637e+06	3.79047e+06	3.46218e+06	3.15227e+06	4.64e+06	4.16678e+06	3.70404e+06	2.72959e+06	2.54209e+06	2.41023e+06	3.56252e+06	3.25496e+06	2.96361e+06	4.36292e+06	3.92068e+06	3.485e+06	2.60357e+06	2.42402e+06	2.29709e+06	3.39887e+06
2066	-1.10241e+06	-1.04899e+06	-1.00484e+06	-1.32361e+06	-1.22959e+06	-1.14617e+06	-1.53511e+06	-1.39488e+06	-1.27856e+06	-1.07141e+06	-1.01967e+06	-975822	-1.28293e+06	-1.19107e+06	-1.10974e+06	-1.48577e+06	-1.34814e+06	-1.23619e+06	3.02562e+06	2.8409e+06	2.69639e+06	3.96908e+06	3.63788e+06	3.31896e+06	4.87438e+06	4.38277e+06	3.90619e+06	2.92003e+06	2.74335e+06	2.60243e+06	3.82903e+06	3.50886e+06	3.20065e+06	4.70138e+06	4.22475e+06	3.76514e+06	2.74111e+06	2.57394e+06	2.44218e+06	3.59604e+06	3.29628e+06	3.00679e+06	4.41719e+06	3.97212e+06	3.5398e+06	2.61466e+06	2.45438e+06	2.32756e+06	3.43084e+06
2067	-1.11411e+06	-1.06414e+06	-1.01914e+06	-1.34252e+06	-1.249e+06	-1.16431e+06	-1.56117e+06	-1.41846e+06	-1.3007e+06	-1.08213e+06	-1.03349e+06	-988882	-1.30068e+06	-1.20907e+06	-1.12691e+06	-1.50987e+06	-1.36978e+06	-1.25696e+06	3.046e+06	2.88693e+06	2.74221e+06	4.01592e+06	3.69478e+06	3.37803e+06	4.94566e+06	4.45109e+06	3.97894e+06	2.93799e+06	2.78622e+06	2.64526e+06	3.87184e+06	3.56176e+06	3.25582e+06	4.76705e+06	4.28824e+06	3.83305e+06	2.75595e+06	2.61207e+06	2.48035e+06	3.63345e+06	3.3433e+06	3.05619e+06	4.47535e+06	4.02858e+06	3.60085e+06	2.62886e+06	2.49066e+06	2.36389e+06	3.46646e+06
2068	-1.12666e+06	-1.08065e+06	-1.03469e+06	-1.36273e+06	-1.26972e+06	-1.18379e+06	-1.58804e+06	-1.44319e+06	-1.32453e+06	-1.09345e+06	-1.04865e+06	-1.00309e+06	-1.31966e+06	-1.22833e+06	-1.14549e+06	-1.53457e+06	-1.39256e+06	-1.27924e+06	3.06826e+06	2.93844e+06	2.79343e+06	4.06539e+06	3.75656e+06	3.44253e+06	5.01965e+06	4.52359e+06	4.05718e+06	2.95777e+06	2.83435e+06	2.69328e+06	3.91719e+06	3.61933e+06	3.31617e+06	4.83529e+06	4.35572e+06	3.9062e+06	2.77246e+06	2.65502e+06	2.52326e+06	3.67315e+06	3.39457e+06	3.11033e+06	4.53583e+06	4.08864e+06	3.66667e+06	2.64462e+06	2.53146e+06	2.40469e+06	3.50422e+06
2069	-1.13972e+06	-1.09815e+06	-1.0514e+06	-1.38351e+06	-1.29113e+06	-1.20459e+06	-1.6154e+06	-1.46892e+06	-1.34975e+06	-1.10521e+06	-1.06458e+06	-1.01837e+06	-1.3393e+06	-1.24858e+06	-1.16493e+06	-1.56023e+06	-1.41685e+06	-1.30234e+06	3.09057e+06	2.99374e+06	2.84835e+06	4.11566e+06	3.82154e+06	3.51075e+06	5.09454e+06	4.59868e+06	4.1392e+06	2.97759e+06	2.88607e+06	2.74484e+06	3.96327e+06	3.67993e+06	3.38007e+06	4.90434e+06	4.42565e+06	3.98292e+06	2.78899e+06	2.70126e+06	2.56939e+06	3.7135e+06	3.44858e+06	3.16768e+06	4.59698e+06	4.15088e+06	3.73572e+06	2.66038e+06	2.57535e+06	2.44851e+06	3.54257e+06
2070	-1.15274e+06	-1.11629e+06	-1.06867e+06	-1.40469e+06	-1.31346e+06	-1.22632e+06	-1.64388e+06	-1.49572e+06	-1.37589e+06	-1.11722e+06	-1.08125e+06	-1.03466e+06	-1.35898e+06	-1.26971e+06	-1.18506e+06	-1.58679e+06	-1.44217e+06	-1.32626e+06	3.1112e+06	3.05124e+06	2.90542e+06	4.16497e+06	3.88817e+06	3.58113e+06	5.16859e+06	4.67491e+06	4.22341e+06	2.99578e+06	2.93984e+06	2.79841e+06	4.00839e+06	3.74207e+06	3.44598e+06	4.97254e+06	4.49663e+06	4.06168e+06	2.80403e+06	2.74936e+06	2.61732e+06	3.75293e+06	3.50395e+06	3.22682e+06	4.65728e+06	4.214e+06	3.80657e+06	2.67471e+06	2.62098e+06	2.49402e+06	3.58003e+06
2071	-1.16564e+06	-1.13472e+06	-1.08661e+06	-1.42613e+06	-1.33707e+06	-1.24867e+06	-1.67176e+06	-1.52302e+06	-1.40241e+06	-1.12915e+06	-1.09861e+06	-1.05146e+06	-1.37878e+06	-1.29151e+06	-1.20604e+06	-1.61332e+06	-1.46799e+06	-1.35101e+06	3.12869e+06	3.10951e+06	2.96325e+06	4.21178e+06	3.9551e+06	3.65227e+06	5.2403e+06	4.75107e+06	4.30842e+06	3.0109e+06	2.9943e+06	2.85267e+06	4.05105e+06	3.80442e+06	3.51256e+06	5.0384e+06	4.56745e+06	4.14111e+06	2.81624e+06	2.79804e+06	2.66584e+06	3.79006e+06	3.55946e+06	3.28652e+06	4.71538e+06	4.2769e+06	3.87798e+06	2.68638e+06	2.66715e+06	2.54008e+06	3.61532e+06
2072	-1.17794e+06	-1.15343e+06	-1.10472e+06	-1.44761e+06	-1.36045e+06	-1.27111e+06	-1.70015e+06	-1.55013e+06	-1.42873e+06	-1.1398e+06	-1.1163e+06	-1.06854e+06	-1.39839e+06	-1.31347e+06	-1.22718e+06	-1.63974e+06	-1.49399e+06	-1.37605e+06	3.14141e+06	3.16692e+06	3.0203e+06	4.25433e+06	4.02077e+06	3.72261e+06	5.30793e+06	4.82575e+06	4.39262e+06	3.02141e+06	3.04784e+06	2.90609e+06	4.08956e+06	3.86549e+06	3.57827e+06	5.10029e+06	4.63676e+06	4.21966e+06	2.82422e+06	2.84585e+06	2.71354e+06	3.82336e+06	3.61374e+06	3.34537e+06	4.76976e+06	4.33834e+06	3.94851e+06	2.69404e+06	2.71248e+06	2.58536e+06	3.64696e+06
2073	-1.18851e+06	-1.17227e+06	-1.12276e+06	-1.46828e+06	-1.38347e+06	-1.29369e+06	-1.72829e+06	-1.57758e+06	-1.45481e+06	-1.14906e+06	-1.13398e+06	-1.08517e+06	-1.41746e+06	-1.33519e+06	-1.24822e+06	-1.66569e+06	-1.51978e+06	-1.40095e+06	3.14773e+06	3.22166e+06	3.07483e+06	4.29075e+06	4.08348e+06	3.79041e+06	5.36964e+06	4.89743e+06	4.47426e+06	3.02573e+06	3.09872e+06	2.95703e+06	4.12214e+06	3.92362e+06	3.64145e+06	5.15641e+06	4.70308e+06	4.29564e+06	2.82653e+06	2.89118e+06	2.7589e+06	3.85117e+06	3.66527e+06	3.40183e+06	4.8188e+06	4.39698e+06	4.0166e+06	2.69634e+06	2.75547e+06	2.62843e+06	3.67343e+06
2074	-1.19798e+06	-1.19066e+06	-1.14034e+06	-1.48805e+06	-1.40643e+06	-1.31611e+06	-1.75564e+06	-1.60481e+06	-1.48146e+06	-1.15836e+06	-1.15053e+06	-1.10114e+06	-1.43545e+06	-1.35642e+06	-1.26861e+06	-1.69091e+06	-1.54461e+06	-1.42581e+06	3.14645e+06	3.27219e+06	3.12543e+06	4.31951e+06	4.14182e+06	3.85421e+06	5.42386e+06	4.96485e+06	4.55185e+06	3.02271e+06	3.14545e+06	3.0041e+06	4.14729e+06	3.97746e+06	3.70069e+06	5.20528e+06	4.7652e+06	4.36762e+06	2.82211e+06	2.93267e+06	2.80067e+06	3.87216e+06	3.71281e+06	3.45462e+06	4.86114e+06	4.45172e+06	4.08097e+06	2.69229e+06	2.79482e+06	2.6681e+06	3.69344e+06
2075	-1.20667e+06	-1.20815e+06	-1.15756e+06	-1.50591e+06	-1.42893e+06	-1.33805e+06	-1.7817e+06	-1.63171e+06	-1.50794e+06	-1.16626e+06	-1.16676e+06	-1.11713e+06	-1.45159e+06	-1.37725e+06	-1.28849e+06	-1.71489e+06	-1.56939e+06	-1.45022e+06	3.13688e+06	3.31725e+06	3.17101e+06	4.33944e+06	4.19469e+06	3.9129e+06	5.46939e+06	5.02707e+06	4.62425e+06	3.01169e+06	3.18684e+06	3.04626e+06	4.16391e+06	4.02595e+06	3.75493e+06	5.24575e+06	4.82221e+06	4.4345e+06	2.8104e+06	2.96923e+06	2.8379e+06	3.88532e+06	3.7554e+06	3.50278e+06	4.89574e+06	4.50173e+06	4.14059e+06	2.68137e+06	2.82952e+06	2.70349e+06	3.70606e+06
2076	-1.21357e+06	-1.22482e+06	-1.17372e+06	-1.52214e+06	-1.4507e+06	-1.35892e+06	-1.80619e+06	-1.65775e+06	-1.53365e+06	-1.17309e+06	-1.18256e+06	-1.13249e+06	-1.46664e+06	-1.39695e+06	-1.30749e+06	-1.73794e+06	-1.59396e+06	-1.47412e+06	3.11881e+06	3.35581e+06	3.21069e+06	4.34968e+06	4.24121e+06	3.96559e+06	5.50526e+06	5.08333e+06	4.69051e+06	2.99249e+06	3.22192e+06	3.08269e+06	4.17119e+06	4.06825e+06	3.80331e+06	5.2769e+06	4.8734e+06	4.49538e+06	2.79122e+06	2.99996e+06	2.86984e+06	3.88993e+06	3.7923e+06	3.54552e+06	4.92178e+06	4.54638e+06	4.19467e+06	2.6634e+06	2.85872e+06	2.73388e+06	3.7106e+06
2077	-1.22015e+06	-1.24068e+06	-1.18922e+06	-1.53715e+06	-1.47097e+06	-1.37857e+06	-1.82973e+06	-1.68299e+06	-1.55838e+06	-1.17907e+06	-1.1972e+06	-1.14687e+06	-1.4802e+06	-1.41511e+06	-1.32589e+06	-1.7597e+06	-1.61766e+06	-1.49716e+06	3.09251e+06	3.38702e+06	3.24382e+06	4.34968e+06	4.28069e+06	4.01158e+06	5.53074e+06	5.13304e+06	4.74991e+06	2.96538e+06	3.24986e+06	3.11274e+06	4.16861e+06	4.10371e+06	3.84516e+06	5.29805e+06	4.91819e+06	4.54957e+06	2.76485e+06	3.02414e+06	2.89591e+06	3.88552e+06	3.8229e+06	3.58225e+06	4.93865e+06	4.58516e+06	4.24257e+06	2.63865e+06	2.88173e+06	2.75873e+06	3.70663e+06
2078	-1.22531e+06	-1.25517e+06	-1.2036e+06	-1.55008e+06	-1.48965e+06	-1.39708e+06	-1.85223e+06	-1.70739e+06	-1.58223e+06	-1.18415e+06	-1.21077e+06	-1.1603e+06	-1.49167e+06	-1.43234e+06	-1.34315e+06	-1.7793e+06	-1.64032e+06	-1.51912e+06	3.05867e+06	3.41012e+06	3.26981e+06	4.33914e+06	4.31252e+06	4.05026e+06	5.54525e+06	5.17566e+06	4.80179e+06	2.93104e+06	3.26995e+06	3.13588e+06	4.15589e+06	4.13175e+06	3.87992e+06	5.30865e+06	4.95606e+06	4.59646e+06	2.73192e+06	3.04111e+06	2.91564e+06	3.87187e+06	3.84671e+06	3.61246e+06	4.94587e+06	4.61761e+06	4.28374e+06	2.6077e+06	2.89793e+06	2.7776e+06	3.69393e+06
2079	-1.22963e+06	-1.26813e+06	-1.21673e+06	-1.56088e+06	-1.5069e+06	-1.41456e+06	-1.87162e+06	-1.73023e+06	-1.60472e+06	-1.18792e+06	-1.22229e+06	-1.17252e+06	-1.50105e+06	-1.44869e+06	-1.35924e+06	-1.79582e+06	-1.66131e+06	-1.53955e+06	3.01859e+06	3.42462e+06	3.2884e+06	4.31822e+06	4.33638e+06	4.0813e+06	5.54855e+06	5.21086e+06	4.84579e+06	2.89073e+06	3.28175e+06	3.15184e+06	4.13322e+06	4.15207e+06	3.90729e+06	5.3085e+06	4.98673e+06	4.6357e+06	2.69359e+06	3.05048e+06	2.9288e+06	3.84914e+06	3.86344e+06	3.63588e+06	4.94325e+06	4.64348e+06	4.31789e+06	2.57167e+06	2.90696e+06	2.79026e+06	3.67267e+06
2080	-1.23234e+06	-1.27934e+06	-1.2285e+06	-1.56951e+06	-1.52302e+06	-1.43089e+06	-1.88758e+06	-1.75186e+06	-1.62591e+06	-1.18953e+06	-1.2313e+06	-1.18283e+06	-1.50848e+06	-1.46273e+06	-1.37373e+06	-1.81091e+06	-1.68079e+06	-1.55828e+06	2.97402e+06	3.4302e+06	3.29943e+06	4.28746e+06	4.35204e+06	4.10454e+06	5.54061e+06	5.23842e+06	4.88168e+06	2.84614e+06	3.28496e+06	3.16051e+06	4.10111e+06	4.16447e+06	3.9271e+06	5.29758e+06	5.01e+06	4.66709e+06	2.65143e+06	3.05198e+06	2.93528e+06	3.81784e+06	3.87294e+06	3.65239e+06	4.93081e+06	4.6626e+06	4.34483e+06	2.53202e+06	2.90857e+06	2.79663e+06	3.6433e+06
2081	-1.23318e+06	-1.28791e+06	-1.23857e+06	-1.57593e+06	-1.53735e+06	-1.44541e+06	-1.902e+06	-1.77187e+06	-1.64502e+06	-1.18978e+06	-1.23905e+06	-1.19046e+06	-1.51531e+06	-1.47441e+06	-1.38581e+06	-1.82462e+06	-1.69792e+06	-1.57417e+06	2.9271e+06	3.42667e+06	3.30288e+06	4.24776e+06	4.3594e+06	4.1199e+06	5.52163e+06	5.25818e+06	4.90935e+06	2.79935e+06	3.27941e+06	3.16186e+06	4.06047e+06	4.16888e+06	3.93932e+06	5.27609e+06	5.02571e+06	4.69055e+06	2.60732e+06	3.04548e+06	2.93509e+06	3.77879e+06	3.87515e+06	3.66195e+06	4.90875e+06	4.67484e+06	4.36452e+06	2.49053e+06	2.90263e+06	2.7967e+06	3.60663e+06
2082	-1.23429e+06	-1.29493e+06	-1.24659e+06	-1.58206e+06	-1.54924e+06	-1.45781e+06	-1.91516e+06	-1.78985e+06	-1.66157e+06	-1.19073e+06	-1.24521e+06	-1.19713e+06	-1.52075e+06	-1.48556e+06	-1.39668e+06	-1.83637e+06	-1.71367e+06	-1.58935e+06	2.8805e+06	3.41432e+06	3.29915e+06	4.20077e+06	4.3588e+06	4.12777e+06	5.49235e+06	5.2704e+06	4.92915e+06	2.75292e+06	3.26542e+06	3.15631e+06	4.01288e+06	4.16561e+06	3.94431e+06	5.24477e+06	5.03413e+06	4.70642e+06	2.56363e+06	3.03126e+06	2.92861e+06	3.73347e+06	3.87037e+06	3.66492e+06	4.87776e+06	4.68045e+06	4.37726e+06	2.44942e+06	2.88941e+06	2.79083e+06	3.56402e+06
2083	-1.23602e+06	-1.30034e+06	-1.25286e+06	-1.58664e+06	-1.55947e+06	-1.46878e+06	-1.92653e+06	-1.80596e+06	-1.67686e+06	-1.19215e+06	-1.24966e+06	-1.2027e+06	-1.52444e+06	-1.49533e+06	-1.4065e+06	-1.84566e+06	-1.7278e+06	-1.60346e+06	2.83723e+06	3.39393e+06	3.2891e+06	4.14881e+06	4.35099e+06	4.12896e+06	5.45412e+06	5.27574e+06	4.94185e+06	2.70975e+06	3.24374e+06	3.14468e+06	3.96058e+06	4.15542e+06	3.94287e+06	5.20493e+06	5.03594e+06	4.71546e+06	2.52297e+06	3.01005e+06	2.91661e+06	3.68394e+06	3.85931e+06	3.66205e+06	4.83905e+06	4.68007e+06	4.38377e+06	2.41119e+06	2.86958e+06	2.77974e+06	3.51743e+06
2084	-1.23661e+06	-1.30352e+06	-1.2578e+06	-1.59007e+06	-1.56896e+06	-1.47805e+06	-1.93506e+06	-1.82035e+06	-1.69097e+06	-1.19127e+06	-1.25269e+06	-1.20705e+06	-1.52772e+06	-1.50376e+06	-1.41556e+06	-1.85295e+06	-1.74094e+06	-1.61689e+06	2.80009e+06	3.36636e+06	3.27359e+06	4.09449e+06	4.33675e+06	4.12431e+06	5.40846e+06	5.2749e+06	4.94829e+06	2.67252e+06	3.21519e+06	3.12781e+06	3.90609e+06	4.13907e+06	3.93584e+06	5.15804e+06	5.0318e+06	4.71849e+06	2.48782e+06	2.9826e+06	2.89987e+06	3.63248e+06	3.84267e+06	3.65409e+06	4.79397e+06	4.67431e+06	4.3848e+06	2.37813e+06	2.84388e+06	2.76419e+06	3.46901e+06
2085	-1.23672e+06	-1.30594e+06	-1.26193e+06	-1.59402e+06	-1.57726e+06	-1.48686e+06	-1.94223e+06	-1.83344e+06	-1.70466e+06	-1.19179e+06	-1.25474e+06	-1.21038e+06	-1.53093e+06	-1.51199e+06	-1.42364e+06	-1.86061e+06	-1.75332e+06	-1.62893e+06	2.77151e+06	3.33252e+06	3.25355e+06	4.0406e+06	4.31691e+06	4.11473e+06	5.35708e+06	5.2686e+06	4.94931e+06	2.64354e+06	3.18069e+06	3.1066e+06	3.85209e+06	4.11737e+06	3.92408e+06	5.10574e+06	5.02242e+06	4.71632e+06	2.46024e+06	2.94975e+06	2.87922e+06	3.58154e+06	3.82119e+06	3.64184e+06	4.74404e+06	4.66381e+06	4.38112e+06	2.35222e+06	2.81307e+06	2.74494e+06	3.42108e+06
2086	-1.23928e+06	-1.30771e+06	-1.26454e+06	-1.59776e+06	-1.58441e+06	-1.49502e+06	-1.95022e+06	-1.84613e+06	-1.71711e+06	-1.19368e+06	-1.25605e+06	-1.2128e+06	-1.53391e+06	-1.51936e+06	-1.43105e+06	-1.8669e+06	-1.76456e+06	-1.64002e+06	2.75334e+06	3.29341e+06	3.22991e+06	3.99001e+06	4.29231e+06	4.10113e+06	5.30189e+06	5.2576e+06	4.94581e+06	2.62459e+06	3.14119e+06	3.08197e+06	3.80132e+06	4.09114e+06	3.90848e+06	5.04986e+06	5.00855e+06	4.70984e+06	2.44186e+06	2.91239e+06	2.85549e+06	3.53364e+06	3.79563e+06	3.62614e+06	4.69092e+06	4.64927e+06	4.37352e+06	2.33498e+06	2.77801e+06	2.72278e+06	3.37599e+06
2087	-1.24365e+06	-1.308e+06	-1.26661e+06	-1.60189e+06	-1.5913e+06	-1.50235e+06	-1.95652e+06	-1.85775e+06	-1.72852e+06	-1.19774e+06	-1.25561e+06	-1.21488e+06	-1.5367e+06	-1.52497e+06	-1.43827e+06	-1.8721e+06	-1.77536e+06	-1.65034e+06	2.74683e+06	3.25021e+06	3.20379e+06	3.94561e+06	4.26396e+06	4.08458e+06	5.24505e+06	5.2428e+06	4.93884e+06	2.61685e+06	3.09782e+06	3.05498e+06	3.75655e+06	4.06134e+06	3.89007e+06	4.9925e+06	4.99106e+06	4.70006e+06	2.43372e+06	2.87155e+06	2.82966e+06	3.49127e+06	3.76688e+06	3.60791e+06	4.63652e+06	4.63148e+06	4.36293e+06	2.3274e+06	2.73966e+06	2.69864e+06	3.33611e+06
2088	-1.25018e+06	-1.3072e+06	-1.26869e+06	-1.60543e+06	-1.59776e+06	-1.50937e+06	-1.96282e+06	-1.86829e+06	-1.7395e+06	-1.20339e+06	-1.25403e+06	-1.21619e+06	-1.53866e+06	-1.52982e+06	-1.4444e+06	-1.87816e+06	-1.78506e+06	-1.66e+06	2.75255e+06	3.20425e+06	3.17648e+06	3.91013e+06	4.23306e+06	4.06635e+06	5.18902e+06	5.22534e+06	4.92964e+06	2.62083e+06	3.05188e+06	3.02687e+06	3.72039e+06	4.02915e+06	3.8701e+06	4.93598e+06	4.97107e+06	4.68817e+06	2.43629e+06	2.82842e+06	2.80286e+06	3.4568e+06	3.73599e+06	3.58829e+06	4.58297e+06	4.61145e+06	4.35045e+06	2.32991e+06	2.69914e+06	2.67357e+06	3.30367e+06
2089	-1.25797e+06	-1.30582e+06	-1.27018e+06	-1.60872e+06	-1.60341e+06	-1.51582e+06	-1.96946e+06	-1.87831e+06	-1.75005e+06	-1.21022e+06	-1.2524e+06	-1.21746e+06	-1.54157e+06	-1.53384e+06	-1.44969e+06	-1.8839e+06	-1.79421e+06	-1.66997e+06	2.77022e+06	3.15681e+06	3.14915e+06	3.88572e+06	4.20072e+06	4.04762e+06	5.13617e+06	5.20629e+06	4.91938e+06	2.63625e+06	3.00457e+06	2.99878e+06	3.69488e+06	3.99562e+06	3.84967e+06	4.88259e+06	4.94959e+06	4.6753e+06	2.44927e+06	2.7841e+06	2.77613e+06	3.43207e+06	3.70394e+06	3.56829e+06	4.53233e+06	4.59011e+06	4.33709e+06	2.34225e+06	2.6575e+06	2.64856e+06	3.2804e+06
2090	-1.2675e+06	-1.30416e+06	-1.272e+06	-1.61391e+06	-1.60808e+06	-1.52187e+06	-1.97677e+06	-1.88909e+06	-1.76048e+06	-1.21866e+06	-1.25085e+06	-1.21781e+06	-1.54635e+06	-1.53632e+06	-1.45446e+06	-1.88925e+06	-1.80372e+06	-1.67994e+06	2.79878e+06	3.10904e+06	3.12289e+06	3.87381e+06	4.16799e+06	4.02947e+06	5.08878e+06	5.18668e+06	4.90915e+06	2.66208e+06	2.95702e+06	2.97174e+06	3.68136e+06	3.96178e+06	3.82983e+06	4.83449e+06	4.92762e+06	4.6625e+06	2.47173e+06	2.73963e+06	2.75041e+06	3.41829e+06	3.67166e+06	3.54887e+06	4.48658e+06	4.56836e+06	4.32383e+06	2.36354e+06	2.6157e+06	2.6245e+06	3.26746e+06
2091	-1.27773e+06	-1.3027e+06	-1.27355e+06	-1.62186e+06	-1.61049e+06	-1.52826e+06	-1.98363e+06	-1.89972e+06	-1.77213e+06	-1.22783e+06	-1.2489e+06	-1.21765e+06	-1.55409e+06	-1.53873e+06	-1.4583e+06	-1.89446e+06	-1.81269e+06	-1.68907e+06	2.8365e+06	3.06205e+06	3.09867e+06	3.87493e+06	4.13587e+06	4.0129e+06	5.04887e+06	5.16748e+06	4.89999e+06	2.69663e+06	2.91027e+06	2.94669e+06	3.68032e+06	3.92857e+06	3.81154e+06	4.7936e+06	4.9061e+06	4.65076e+06	2.50211e+06	2.69594e+06	2.72654e+06	3.4159e+06	3.64e+06	3.53089e+06	4.44745e+06	4.54707e+06	4.31155e+06	2.3923e+06	2.57464e+06	2.60218e+06	3.26524e+06
2092	-1.29067e+06	-1.30061e+06	-1.27419e+06	-1.63266e+06	-1.6139e+06	-1.53378e+06	-1.99025e+06	-1.90976e+06	-1.78223e+06	-1.23956e+06	-1.2456e+06	-1.21821e+06	-1.56331e+06	-1.54184e+06	-1.46184e+06	-1.89926e+06	-1.82127e+06	-1.69746e+06	2.88092e+06	3.0168e+06	3.07731e+06	3.88853e+06	4.1052e+06	3.99876e+06	5.01797e+06	5.14955e+06	4.89277e+06	2.73754e+06	2.86525e+06	2.92441e+06	3.69122e+06	3.89681e+06	3.79561e+06	4.76138e+06	4.88585e+06	4.64092e+06	2.53827e+06	2.65389e+06	2.70524e+06	3.42436e+06	3.6097e+06	3.51509e+06	4.41625e+06	4.52696e+06	4.30101e+06	2.42653e+06	2.53511e+06	2.58227e+06	3.27328e+06
2093	-1.30423e+06	-1.29721e+06	-1.27535e+06	-1.64566e+06	-1.61808e+06	-1.53872e+06	-1.99699e+06	-1.91989e+06	-1.79242e+06	-1.25136e+06	-1.24187e+06	-1.2201e+06	-1.57451e+06	-1.54603e+06	-1.46712e+06	-1.90573e+06	-1.8307e+06	-1.70702e+06	2.92898e+06	2.97413e+06	3.05945e+06	3.91292e+06	4.07667e+06	3.98772e+06	4.99699e+06	5.13358e+06	4.8882e+06	2.78188e+06	2.82276e+06	2.9055e+06	3.71241e+06	3.86715e+06	3.78268e+06	4.73866e+06	4.86752e+06	4.63365e+06	2.57752e+06	2.6142e+06	2.68704e+06	3.4422e+06	3.58137e+06	3.50205e+06	4.39374e+06	4.50865e+06	4.29284e+06	2.46368e+06	2.4978e+06	2.56529e+06	3.29016e+06
2094	-1.31636e+06	-1.29522e+06	-1.2783e+06	-1.65925e+06	-1.62272e+06	-1.54514e+06	-2.00696e+06	-1.93124e+06	-1.80371e+06	-1.26156e+06	-1.24008e+06	-1.22263e+06	-1.58668e+06	-1.54906e+06	-1.47372e+06	-1.91537e+06	-1.84049e+06	-1.71777e+06	2.97708e+06	2.9347e+06	3.04553e+06	3.94532e+06	4.05081e+06	3.98024e+06	4.98604e+06	5.12007e+06	4.8868e+06	2.82619e+06	2.78343e+06	2.89039e+06	3.74121e+06	3.8401e+06	3.7732e+06	4.72554e+06	4.8516e+06	4.62944e+06	2.61674e+06	2.57743e+06	2.67233e+06	3.46696e+06	3.55544e+06	3.49216e+06	4.38e+06	4.49254e+06	4.28747e+06	2.50082e+06	2.46326e+06	2.55159e+06	3.31358e+06
2095	-1.32819e+06	-1.29443e+06	-1.28186e+06	-1.67408e+06	-1.62671e+06	-1.55325e+06	-2.01972e+06	-1.94259e+06	-1.81647e+06	-1.27216e+06	-1.23858e+06	-1.22467e+06	-1.60063e+06	-1.55252e+06	-1.48082e+06	-1.92693e+06	-1.84921e+06	-1.72871e+06	3.02139e+06	2.89907e+06	3.03578e+06	3.98206e+06	4.02796e+06	3.97661e+06	4.98444e+06	5.10932e+06	4.88886e+06	2.86682e+06	2.74778e+06	2.87929e+06	3.77411e+06	3.81597e+06	3.76741e+06	4.72134e+06	4.83837e+06	4.62858e+06	2.6526e+06	2.54406e+06	2.6613e+06	3.49544e+06	3.53221e+06	3.48566e+06	4.3744e+06	4.47892e+06	4.28516e+06	2.53481e+06	2.43191e+06	2.54135e+06	3.34051e+06
2096	-1.33975e+06	-1.29473e+06	-1.28552e+06	-1.68984e+06	-1.632e+06	-1.56174e+06	-2.03425e+06	-1.95279e+06	-1.8295e+06	-1.28207e+06	-1.23856e+06	-1.22754e+06	-1.61468e+06	-1.55694e+06	-1.48739e+06	-1.93915e+06	-1.85811e+06	-1.73883e+06	3.05836e+06	2.86762e+06	3.03022e+06	4.01903e+06	4.00827e+06	3.97687e+06	4.99072e+06	5.10144e+06	4.8945e+06	2.90037e+06	2.71618e+06	2.8722e+06	3.80717e+06	3.79491e+06	3.76537e+06	4.72465e+06	4.82794e+06	4.63116e+06	2.68204e+06	2.5144e+06	2.65394e+06	3.52408e+06	3.5118e+06	3.48257e+06	4.37564e+06	4.46785e+06	4.28598e+06	2.56275e+06	2.40406e+06	2.53458e+06	3.36761e+06
2097	-1.34908e+06	-1.29596e+06	-1.29021e+06	-1.70519e+06	-1.63826e+06	-1.57007e+06	-2.05e+06	-1.96295e+06	-1.84246e+06	-1.291e+06	-1.23803e+06	-1.23171e+06	-1.62713e+06	-1.56187e+06	-1.49516e+06	-1.95251e+06	-1.86741e+06	-1.7501e+06	3.08542e+06	2.84062e+06	3.02867e+06	4.0524e+06	3.99174e+06	3.98088e+06	5.00286e+06	5.09638e+06	4.90362e+06	2.92442e+06	2.68886e+06	2.86897e+06	3.83675e+06	3.77692e+06	3.76693e+06	4.73353e+06	4.82024e+06	4.63708e+06	2.70286e+06	2.48867e+06	2.65009e+06	3.54956e+06	3.4942e+06	3.48276e+06	4.38196e+06	4.45929e+06	4.28984e+06	2.58258e+06	2.37992e+06	2.53111e+06	3.39175e+06
2098	-1.35821e+06	-1.29614e+06	-1.29598e+06	-1.7186e+06	-1.64498e+06	-1.57945e+06	-2.06544e+06	-1.97444e+06	-1.85588e+06	-1.29888e+06	-1.23757e+06	-1.23634e+06	-1.6394e+06	-1.568e+06	-1.50335e+06	-1.9668e+06	-1.87797e+06	-1.76233e+06	3.10173e+06	2.81819e+06	3.03076e+06	4.07941e+06	3.97824e+06	3.98831e+06	5.01862e+06	5.09389e+06	4.91592e+06	2.93817e+06	2.66596e+06	2.86921e+06	3.8602e+06	3.76185e+06	3.77177e+06	4.74581e+06	4.81503e+06	4.64607e+06	2.71436e+06	2.46698e+06	2.64942e+06	3.5695e+06	3.47928e+06	3.48595e+06	4.3914e+06	4.453e+06	4.29649e+06	2.59362e+06	2.35958e+06	2.53064e+06	3.41069e+06
2099	-1.36493e+06	-1.29709e+06	-1.30261e+06	-1.73158e+06	-1.65243e+06	-1.58935e+06	-2.08174e+06	-1.98708e+06	-1.86935e+06	-1.3042e+06	-1.23865e+06	-1.24123e+06	-1.65103e+06	-1.57448e+06	-1.51231e+06	-1.98105e+06	-1.88919e+06	-1.77487e+06	3.10833e+06	2.8004e+06	3.03596e+06	4.099e+06	3.9675e+06	3.99868e+06	5.03594e+06	5.09359e+06	4.93099e+06	2.94265e+06	2.6475e+06	2.87243e+06	3.87653e+06	3.74945e+06	3.77942e+06	4.75955e+06	4.81195e+06	4.6577e+06	2.71747e+06	2.44935e+06	2.65145e+06	3.58301e+06	3.46681e+06	3.49169e+06	4.40219e+06	4.44865e+06	4.30554e+06	2.59675e+06	2.34306e+06	2.53271e+06	3.42356e+06
2100	-1.36977e+06	-1.29964e+06	-1.30932e+06	-1.74328e+06	-1.66011e+06	-1.60049e+06	-2.09782e+06	-2.001e+06	-1.88403e+06	-1.30875e+06	-1.2402e+06	-1.24649e+06	-1.66154e+06	-1.58147e+06	-1.52199e+06	-1.99579e+06	-1.90088e+06	-1.78769e+06	3.10769e+06	2.78718e+06	3.04358e+06	4.11184e+06	3.95919e+06	4.01136e+06	5.05332e+06	5.09498e+06	4.94822e+06	2.9402e+06	2.63343e+06	2.87797e+06	3.88639e+06	3.73939e+06	3.78929e+06	4.7733e+06	4.81051e+06	4.67141e+06	2.71432e+06	2.43573e+06	2.6556e+06	3.59068e+06	3.45647e+06	3.49943e+06	4.41301e+06	4.4458e+06	4.31648e+06	2.59398e+06	2.33033e+06	2.53677e+06	3.43093e+06
Acc. 2015-2100 (Gt)	-84.9055	-83.6062	-81.1379	-101.46	-96.9629	-91.8782	-117.229	-109.186	-102.084	-82.5462	-81.1866	-78.7268	-98.311	-93.8852	-88.9292	-113.305	-105.479	-98.6031	243.759	242.485	235.8	309.781	297.334	280.384	373.667	348.372	322.965	236.402	235.041	228.487	299.839	287.645	271.192	361.197	336.565	311.973	224.114	222.552	216.22	283.927	272.124	256.497	341.75	318.218	294.969	215.663	213.986	207.805	272.971
[truncated: 42 more columns]

## Sheet: Fig.2 (red line)
See the method employed in ref. 53 and ref. 54											Carbon Mitigation Pathway			Carbon Mitigation Pathway (cement industry)
											0.5	0.667		0.5	0.667
									Year	t	f(t)	f(t)		f(t)	f(t)
											Unit: Gt	Unit: Gt		Unit: kt	Unit: kt
									2014		32.3247	32.3247		2.38094e+06	2.38094e+06
						f0 (year=2015)	32.276	Gt	2015	0	32.276	32.276		2.37735e+06	2.37735e+06
						q 50%	580	Gt	2016	1	32.4286	32.2558		2.38859e+06	2.37586e+06
						q 67%	420	Gt	2017	2	32.1908	31.586		2.37108e+06	2.32652e+06
						T 50%	17.97	yr	2018	3	31.6433	30.4521		2.33075e+06	2.24301e+06
						T 67%	13.0128	yr	2019	4	30.854	29		2.27261e+06	2.13605e+06
						m (q 50%)	0.111315		2020	5	29.8797	27.3434		2.20085e+06	2.01403e+06
						m (q 67%)	0.15373		2021	6	28.7684	25.5701		2.11899e+06	1.88341e+06
						r (2010-2015)	0.011716		2022	7	27.5596	23.7469		2.02995e+06	1.74912e+06
									2023	8	26.2862	21.9241		1.93616e+06	1.61486e+06
									2024	9	24.9753	20.1387		1.8396e+06	1.48335e+06
									2025	10	23.6489	18.4169		1.7419e+06	1.35653e+06
									2026	11	22.3248	16.7768		1.64437e+06	1.23573e+06
									2027	12	21.0172	15.2302		1.54806e+06	1.12181e+06
									2028	13	19.7374	13.7838		1.45379e+06	1.01527e+06
									2029	14	18.4939	12.4403		1.36221e+06	916311
									2030	15	17.2935	11.1998		1.27378e+06	824940
									2031	16	16.1407	10.0602		1.18887e+06	741004
									2032	17	15.0389	9.018		1.10772e+06	664238
									2033	18	13.9901	8.06854		1.03046e+06	594303
									2034	19	12.9954	7.20656		957197	530812
									2035	20	12.055	6.4264		887931	473348
									2036	21	11.1685	5.72225		822636	421483
									2037	22	10.335	5.08828		761244	374787
									2038	23	9.55318	4.51881		703657	332841
									2039	24	8.82139	4.00831		649756	295239
									2040	25	8.13777	3.55154		599403	261595
									2041	26	7.50028	3.14356		552447	231545
									2042	27	6.9068	2.77973		508733	204747
									2043	28	6.35512	2.45577		468098	180884
									2044	29	5.84303	2.16769		430379	159665
									2045	30	5.3683	1.91184		395413	140820
									2046	31	4.92876	1.68489		363037	124104
									2047	32	4.52224	1.4838		333094	109292
									2048	33	4.14668	1.30581		305432	96182
									2049	34	3.80006	1.14842		279901	84588.8
									2050	35	3.48045	1.00936		256359	74346.6		43.4918	32.77
									2051	36	3.18601	0.886621		234672	65305.7
									2052	37	2.91498	0.778363		214708	57331.8
									2053	38	2.6657	0.682956		196347	50304.4
									2054	39	2.43659	0.598933		179471	44115.6
									2055	40	2.22616	0.524989		163972	38669.1
									2056	41	2.03304	0.459958		149747	33879
									2057	42	1.85589	0.402799		136699	29668.9
									2058	43	1.69351	0.352591		124739	25970.8
									2059	44	1.54475	0.308513		113781	22724.1
									2060	45	1.40853	0.269837		103748	19875.4
									2061	46	1.28387	0.235919		94565.9	17377.1
									2062	47	1.16984	0.206189		86167.1	15187.2
									2063	48	1.06559	0.180141		78488.4	13268.6
									2064	49	0.970327	0.15733		71471.3	11588.4
									2065	50	0.883306	0.137362		65061.6	10117.6
									2066	51	0.803851	0.11989		59209.2	8830.72
									2067	52	0.731334	0.104608		53867.8	7705.12
									2068	53	0.665175	0.0912474		48994.7	6721
									2069	54	0.604839	0.0795702		44550.6	5860.89
									2070	55	0.549833	0.0693681		40499	5109.44
									2071	56	0.499705	0.0604578		36806.7	4453.13
									2072	57	0.454036	0.0526784		33442.9	3880.12
									2073	58	0.412443	0.0458884		30379.3	3380
									2074	59	0.374575	0.0399639		27590.1	2943.62
									2075	60	0.340109	0.034796		25051.4	2562.97
									2076	61	0.308747	0.0302895		22741.3	2231.03
									2077	62	0.280219	0.0263608		20640	1941.65
									2078	63	0.254274	0.0229367		18729.1	1689.44
									2079	64	0.230687	0.0199531		16991.7	1469.69
									2080	65	0.209247	0.0173542		15412.5	1278.25
									2081	66	0.189764	0.0150907		13977.4	1111.54
									2082	67	0.172064	0.01312		12673.7	966.376
									2083	68	0.155987	0.0114044		11489.6	840.016
									2084	69	0.141388	0.00991142		10414.2	730.045
									2085	70	0.128134	0.00861234		9437.97	634.358
									2086	71	0.116104	0.00748223		8551.82	551.118
									2087	72	0.105186	0.00649931		7747.64	478.719
									2088	73	0.0952795	0.0056446		7017.99	415.763
									2089	74	0.0862932	0.0049015		6356.09	361.029
									2090	75	0.0781428	0.00425556		5755.76	313.451
									2091	76	0.0707521	0.00369419		5211.38	272.102
									2092	77	0.0640512	0.00320639		4717.81	236.173
									2093	78	0.057977	0.0027826		4270.41	204.958
									2094	79	0.0524718	0.00241448		3864.91	177.843
									2095	80	0.0474831	0.00209477		3497.46	154.294
									2096	81	0.0429631	0.00181715		3164.53	133.846
									2097	82	0.0388685	0.00157611		2862.93	116.092
									2098	83	0.0351598	0.00136687		2589.76	100.68
									2099	84	0.0318012	0.00118526		2342.38	87.3027
									2100	85	0.02876	0.00102765		2118.37	75.6938

## Sheet: Fig.3
Unit: Gt	NA									LAC									EU									CIS									AF
	S1	S2	S3	S4	S5	S6	S7	S8	S9	S1	S2	S3	S4	S5	S6	S7	S8	S9	S1	S2	S3	S4	S5	S6	S7	S8	S9	S1	S2	S3	S4	S5	S6	S7	S8	S9	S1	S2	S3	S4	S5	S6	S7	S8	S9
BAU	6.9472	7.05174	7.10786	9.85917	9.63873	9.42852	12.8762	12.4231	12.0903	8.47926	8.14206	7.74869	11.7039	11.054	10.4373	14.7393	13.7857	12.9388	5.41355	6.42527	7.13994	7.95091	8.56757	8.99602	10.0943	10.2174	10.2305	3.82611	4.15347	4.30532	5.69667	5.76089	5.76278	7.52411	7.39458	7.26865	64.1226	59.1409	53.9146	86.857	78.1359	69.4209	108.481	95.7186	84.0763
E-M1	0.411735	0.414245	0.413015	0.567394	0.57124	0.5729	0.727334	0.735183	0.746608	0.342177	0.333058	0.321457	0.473286	0.456637	0.436783	0.60227	0.577776	0.548212	0.254362	0.304877	0.344168	0.39304	0.426519	0.45244	0.513295	0.521224	0.521839	0.342416	0.369115	0.375051	0.496356	0.510951	0.515113	0.645777	0.654741	0.657201	3.24446	3.02208	2.76564	4.47429	4.08292	3.6371	5.67249	5.09087	4.47017
E-M2	0.272282	0.274456	0.275457	0.379272	0.382594	0.380288	0.488324	0.495285	0.494696	0.208031	0.201963	0.194512	0.288882	0.277071	0.264151	0.368346	0.350262	0.33105	0.211647	0.254623	0.288597	0.330938	0.359689	0.381123	0.431831	0.438231	0.438786	0.126745	0.135149	0.137746	0.182201	0.188872	0.190781	0.235795	0.242821	0.243865	4.26633	3.95236	3.60855	5.87744	5.32117	4.72826	7.44113	6.61331	5.79472
E-M3	0.294925	0.2984	0.302584	0.417917	0.423399	0.414986	0.54135	0.553268	0.538362	0.262997	0.255069	0.24563	0.367898	0.351191	0.334029	0.471828	0.444865	0.418865	0.0641002	0.0766295	0.0876772	0.101979	0.110964	0.11769	0.13342	0.135408	0.13559	0.18861	0.200165	0.208479	0.27561	0.283576	0.285076	0.359663	0.366467	0.361472	2.52406	2.32184	2.11401	3.43773	3.0813	2.73253	4.31038	3.78556	3.31701
E-M4	0.728834	0.737797	0.742249	1.02878	1.01969	1.00511	1.33851	1.31811	1.29846	0	0	0	0	0	0	0	0	0	0.111076	0.133803	0.152563	0.177076	0.192933	0.205987	0.235331	0.239448	0.239714	0.336328	0.363015	0.373945	0.496026	0.506527	0.508806	0.650617	0.650817	0.645328	2.37286	2.21732	2.03172	3.28965	3.01547	2.6886	4.18884	3.77921	3.3185
E-M5	1.44174	1.44353	1.43653	1.96286	2.01056	2.0325	2.49292	2.59271	2.66724	2.03273	1.98828	1.92894	2.81832	2.73723	2.62885	3.60623	3.48275	3.31362	1.1226	1.35268	1.54142	1.78728	1.94739	2.07558	2.36682	2.40664	2.40942	0.726733	0.773648	0.775184	1.02506	1.07342	1.08973	1.31305	1.3761	1.40374	17.875	16.6589	15.2468	24.7894	22.6335	20.1529	31.5658	28.3372	24.8503
Remaining Uptake	2.30017	2.32793	2.34316	2.76557	2.69859	2.6392	3.26094	3.12917	3.02437	2.87547	2.77737	2.66391	3.67109	3.48385	3.31574	4.40105	4.12972	3.90873	3.07596	3.33555	3.49945	3.66588	3.8107	3.90228	4.15408	4.17882	4.18221	1.80555	1.8898	1.93384	2.24312	2.23638	2.22818	2.67125	2.59326	2.54162	16.0944	14.8071	13.513	21.1031	18.8686	16.8058	25.6729	22.4539	19.8687
Net Emission	1.49751	1.55538	1.59487	2.73738	2.53265	2.38354	4.02682	3.59935	3.32058	2.75785	2.58632	2.39425	4.08447	3.74806	3.45773	5.28961	4.80034	4.41836	0.5738	0.967106	1.22607	1.49472	1.71938	1.86092	2.25952	2.29761	2.30292	0.29973	0.422579	0.501067	0.978287	0.961168	0.945089	1.64796	1.51037	1.41543	17.7455	16.1613	14.6348	23.8853	21.1329	18.6757	29.6294	25.6586	22.4569
	ME									IN									CN									DAO									DA
	S1	S2	S3	S4	S5	S6	S7	S8	S9	S1	S2	S3	S4	S5	S6	S7	S8	S9	S1	S2	S3	S4	S5	S6	S7	S8	S9	S1	S2	S3	S4	S5	S6	S7	S8	S9	S1	S2	S3	S4	S5	S6	S7	S8	S9
BAU	13.8939	13.7296	13.5721	19.5628	18.925	18.2805	25.2256	24.1125	23.1239	39.7291	35.4642	31.5576	48.4877	43.1883	37.9453	57.2866	50.6729	43.9594	61.6675	70.6908	74.7819	66.9344	73.3484	75.3175	71.9012	75.0005	75.6041	5.78368	6.22679	6.61826	7.99971	7.95222	7.93913	10.1192	9.63369	9.27289	33.8964	31.4601	29.0533	44.729	40.763	36.8563	55.4193	49.4133	44.4004
E-M1	0.370759	0.369443	0.367483	0.520292	0.511865	0.499998	0.67088	0.656451	0.637952	0.387794	0.353466	0.318351	0.480028	0.43607	0.388712	0.572472	0.517452	0.456482	1.09136	1.4086	1.58177	1.28114	1.5201	1.60409	1.46845	1.59018	1.61603	0.115232	0.118297	0.124628	0.164391	0.163334	0.163458	0.210429	0.204886	0.199525	0.797259	0.75076	0.700873	1.09227	1.00926	0.92197	1.38595	1.2585	1.13859
E-M2	0.703331	0.700773	0.696361	0.986385	0.968535	0.944235	1.2717	1.24146	1.20269	2.37331	2.14561	1.92249	2.93027	2.63968	2.33845	3.48872	3.12451	2.73655	3.1192	3.85581	4.21319	3.55196	4.08711	4.25961	3.96779	4.23149	4.28446	0.208281	0.218168	0.231959	0.296074	0.294335	0.294144	0.378226	0.365313	0.353209	0.798693	0.749898	0.698538	1.08796	1.00208	0.913343	1.37556	1.24386	1.12334
E-M3	0.241631	0.241539	0.240159	0.337752	0.332938	0.324825	0.435021	0.427461	0.413754	0.667217	0.605099	0.541939	0.83948	0.755181	0.668376	1.01182	0.904437	0.79091	2.23186	2.69428	2.89878	2.50089	2.82726	2.92559	2.75318	2.9098	2.93993	0.262879	0.278561	0.299752	0.375282	0.373206	0.372454	0.480008	0.461255	0.442537	1.71288	1.59452	1.4759	2.30207	2.09884	1.89951	2.88595	2.57429	2.31078
E-M4	1.37326	1.36396	1.35211	1.93119	1.88189	1.82643	2.49252	2.40656	2.31881	0	0	0	0	0	0	0	0	0	1.50452	1.92275	2.14922	1.75442	2.06863	2.17842	2.00057	2.16026	2.19406	0.354804	0.37886	0.403679	0.501058	0.49803	0.497379	0.638137	0.610844	0.588696	1.24581	1.17083	1.09145	1.69835	1.5664	1.429	2.14834	1.9462	1.75921
E-M5	3.10291	3.09495	3.07962	4.34904	4.28571	4.18898	5.60547	5.49906	5.34631	11.4228	10.3948	9.35098	14.1446	12.8252	11.4159	16.8725	15.2194	13.4035	10.1047	13.0167	14.5212	11.8294	13.9876	14.7157	13.5131	14.5959	14.8197	1.20206	1.24167	1.31452	1.7174	1.70697	1.70721	2.19885	2.13647	2.07388	8.53503	8.01751	7.47098	11.6541	10.7356	9.78638	14.7569	13.3455	12.051
Remaining Uptake	4.76142	4.69609	4.63703	6.30774	6.07387	5.86034	7.84682	7.4341	7.10628	12.9166	11.4297	10.1655	15.4125	13.5968	11.908	17.9273	15.6651	13.512	24.8838	26.7061	27.3813	25.9278	27.1502	27.4727	26.864	27.4228	27.5218	3.0694	3.25113	3.37567	3.68244	3.66908	3.66493	4.2701	4.09134	3.97743	10.7635	9.96588	9.2139	13.5318	12.297	11.132	16.2364	14.3805	12.96
Net Emission	3.34061	3.26287	3.19938	5.13041	4.87022	4.63564	6.9032	6.44744	6.09814	11.9615	10.5355	9.25833	14.6809	12.9353	11.2259	17.4138	15.242	13.06	18.732	21.0866	22.0363	20.0889	21.7075	22.1615	21.3341	22.0901	22.2281	0.571024	0.740098	0.868058	1.26306	1.24727	1.23956	1.94345	1.76358	1.63761	10.0433	9.21072	8.40169	13.3624	12.0538	10.7741	16.6302	14.6644	13.0575

## Sheet: Fig.4a
		2015	2016	2017	2018	2019	2020	2021	2022	2023	2024	2025	2026	2027	2028	2029	2030	2031	2032	2033	2034	2035	2036	2037	2038	2039	2040	2041	2042	2043	2044	2045	2046	2047	2048	2049	2050	2051	2052	2053	2054	2055	2056	2057	2058	2059	2060	2061	2062
Cumulative CO2 uptake since 2015 (Unit: 1,000t)	2.5%S1	0	-494323	-996689	-1.50425e+06	-2.01295e+06	-2.51755e+06	-3.01161e+06	-3.48946e+06	-3.948e+06	-4.38765e+06	-4.81196e+06	-5.2195e+06	-5.624e+06	-6.03123e+06	-6.44529e+06	-6.86942e+06	-7.30283e+06	-7.75113e+06	-8.2158e+06	-8.69807e+06	-9.19909e+06	-9.71998e+06	-1.02617e+07	-1.08252e+07	-1.1411e+07	-1.20195e+07	-1.2651e+07	-1.33051e+07	-1.39813e+07	-1.46786e+07	-1.53957e+07	-1.61298e+07	-1.68798e+07	-1.76443e+07	-1.84225e+07	-1.92108e+07	-2.00069e+07	-2.07754e+07	-2.16028e+07	-2.24184e+07	-2.32251e+07	-2.40324e+07	-2.48401e+07	-2.56478e+07	-2.64561e+07	-2.72662e+07	-2.80792e+07	-2.88964e+07
	S1 (Median)	0	-611695	-1.23654e+06	-1.86803e+06	-2.50734e+06	-3.14686e+06	-3.77843e+06	-4.39456e+06	-4.99169e+06	-5.57028e+06	-6.13435e+06	-6.67788e+06	-7.19957e+06	-7.7167e+06	-8.2411e+06	-8.81996e+06	-9.40622e+06	-9.99971e+06	-1.05914e+07	-1.12268e+07	-1.18585e+07	-1.25326e+07	-1.32126e+07	-1.39077e+07	-1.46428e+07	-1.54437e+07	-1.62929e+07	-1.71727e+07	-1.80826e+07	-1.89898e+07	-1.99106e+07	-2.08534e+07	-2.18536e+07	-2.28748e+07	-2.39133e+07	-2.49403e+07	-2.59289e+07	-2.69235e+07	-2.79626e+07	-2.90379e+07	-3.01165e+07	-3.11902e+07	-3.22646e+07	-3.33398e+07	-3.44184e+07	-3.54247e+07	-3.64516e+07	-3.75293e+07
	97.5%S1	0	-780191	-1.57599e+06	-2.3833e+06	-3.19626e+06	-4.00714e+06	-4.80654e+06	-5.58602e+06	-6.33554e+06	-7.05794e+06	-7.75953e+06	-8.43824e+06	-9.11313e+06	-9.79244e+06	-1.04822e+07	-1.11869e+07	-1.19057e+07	-1.26471e+07	-1.34136e+07	-1.42071e+07	-1.50298e+07	-1.58834e+07	-1.67681e+07	-1.76857e+07	-1.86064e+07	-1.96312e+07	-2.06604e+07	-2.17258e+07	-2.28268e+07	-2.39635e+07	-2.52294e+07	-2.653e+07	-2.7862e+07	-2.92218e+07	-3.0605e+07	-3.19896e+07	-3.33292e+07	-3.46778e+07	-3.60327e+07	-3.73907e+07	-3.87494e+07	-4.01037e+07	-4.14558e+07	-4.27893e+07	-4.41617e+07	-4.5517e+07	-4.68741e+07	-4.82346e+07
	2.5%S2	0	-487928	-983452	-1.48375e+06	-1.9848e+06	-2.48142e+06	-2.96721e+06	-3.43653e+06	-3.88629e+06	-4.31695e+06	-4.73208e+06	-5.13014e+06	-5.52502e+06	-5.92254e+06	-6.32679e+06	-6.74112e+06	-7.16466e+06	-7.603e+06	-8.05766e+06	-8.52981e+06	-9.0206e+06	-9.53107e+06	-1.00621e+07	-1.06145e+07	-1.11888e+07	-1.17851e+07	-1.24035e+07	-1.30435e+07	-1.37042e+07	-1.43844e+07	-1.50834e+07	-1.57949e+07	-1.6521e+07	-1.72589e+07	-1.80071e+07	-1.87619e+07	-1.95211e+07	-2.02594e+07	-2.10432e+07	-2.18036e+07	-2.2563e+07	-2.33219e+07	-2.40801e+07	-2.4838e+07	-2.55965e+07	-2.6357e+07	-2.71211e+07	-2.78902e+07
	S2 (Median)	0	-604411	-1.22137e+06	-1.84412e+06	-2.47424e+06	-3.10453e+06	-3.72636e+06	-4.3324e+06	-4.91913e+06	-5.48706e+06	-6.04021e+06	-6.57176e+06	-7.08124e+06	-7.58649e+06	-8.09954e+06	-8.66959e+06	-9.24211e+06	-9.82093e+06	-1.04026e+07	-1.10257e+07	-1.16438e+07	-1.23078e+07	-1.29688e+07	-1.36504e+07	-1.43766e+07	-1.5166e+07	-1.59993e+07	-1.6862e+07	-1.77464e+07	-1.86314e+07	-1.95359e+07	-2.04525e+07	-2.14246e+07	-2.24133e+07	-2.34152e+07	-2.43997e+07	-2.53445e+07	-2.62912e+07	-2.72817e+07	-2.83026e+07	-2.93274e+07	-3.03419e+07	-3.13557e+07	-3.23696e+07	-3.33677e+07	-3.43121e+07	-3.53067e+07	-3.63069e+07
	97.5%S2	0	-771271	-1.55746e+06	-2.3545e+06	-3.15659e+06	-3.95609e+06	-4.74365e+06	-5.51085e+06	-6.24726e+06	-6.95655e+06	-7.64473e+06	-8.30954e+06	-8.97029e+06	-9.63525e+06	-1.03104e+07	-1.10005e+07	-1.17047e+07	-1.24312e+07	-1.31827e+07	-1.39611e+07	-1.47685e+07	-1.56065e+07	-1.6475e+07	-1.73762e+07	-1.82897e+07	-1.92867e+07	-2.02965e+07	-2.13412e+07	-2.24194e+07	-2.35521e+07	-2.47908e+07	-2.60608e+07	-2.73586e+07	-2.86798e+07	-3.00194e+07	-3.13327e+07	-3.26178e+07	-3.39073e+07	-3.51986e+07	-3.64894e+07	-3.77771e+07	-3.90588e+07	-4.0337e+07	-4.16162e+07	-4.28961e+07	-4.41763e+07	-4.54589e+07	-4.67438e+07
	2.5%S3	0	-481367	-969780	-1.46242e+06	-1.95528e+06	-2.44322e+06	-2.91984e+06	-3.37951e+06	-3.81912e+06	-4.23916e+06	-4.64319e+06	-5.02962e+06	-5.4124e+06	-5.79735e+06	-6.18859e+06	-6.58956e+06	-6.99923e+06	-7.42327e+06	-7.86319e+06	-8.32019e+06	-8.79541e+06	-9.28988e+06	-9.80451e+06	-1.034e+07	-1.08969e+07	-1.14755e+07	-1.20755e+07	-1.26966e+07	-1.33378e+07	-1.39979e+07	-1.46748e+07	-1.53657e+07	-1.60696e+07	-1.67853e+07	-1.75099e+07	-1.82403e+07	-1.89696e+07	-1.96973e+07	-2.04437e+07	-2.11769e+07	-2.19084e+07	-2.26391e+07	-2.33683e+07	-2.40963e+07	-2.48245e+07	-2.5554e+07	-2.62866e+07	-2.70237e+07
	S3 (Median)	0	-596937	-1.20571e+06	-1.81926e+06	-2.43954e+06	-3.05979e+06	-3.67083e+06	-4.26548e+06	-4.84023e+06	-5.39557e+06	-5.93555e+06	-6.45256e+06	-6.9469e+06	-7.43692e+06	-7.93557e+06	-8.4923e+06	-9.04608e+06	-9.60467e+06	-1.01709e+07	-1.07758e+07	-1.1374e+07	-1.20187e+07	-1.2655e+07	-1.33157e+07	-1.40276e+07	-1.47997e+07	-1.56107e+07	-1.64503e+07	-1.72996e+07	-1.81603e+07	-1.90358e+07	-1.99384e+07	-2.0883e+07	-2.18431e+07	-2.28155e+07	-2.37579e+07	-2.46716e+07	-2.55865e+07	-2.656e+07	-2.75569e+07	-2.85368e+07	-2.95153e+07	-3.04923e+07	-3.14776e+07	-3.24038e+07	-3.33154e+07	-3.42719e+07	-3.52214e+07
	97.5%S3	0	-762119	-1.53831e+06	-2.32455e+06	-3.11502e+06	-3.90215e+06	-4.6766e+06	-5.42994e+06	-6.1513e+06	-6.84518e+06	-7.5172e+06	-8.16503e+06	-8.80809e+06	-9.45464e+06	-1.01107e+07	-1.0781e+07	-1.14647e+07	-1.21701e+07	-1.28997e+07	-1.36557e+07	-1.44399e+07	-1.52541e+07	-1.60979e+07	-1.69738e+07	-1.78746e+07	-1.88322e+07	-1.98145e+07	-2.08307e+07	-2.18796e+07	-2.30119e+07	-2.42205e+07	-2.54593e+07	-2.67245e+07	-2.8012e+07	-2.93164e+07	-3.05618e+07	-3.18082e+07	-3.30582e+07	-3.43089e+07	-3.55579e+07	-3.68013e+07	-3.8039e+07	-3.92732e+07	-4.05085e+07	-4.17413e+07	-4.29735e+07	-4.42051e+07	-4.544e+07
	2.5%S4	0	-509301	-1.02861e+06	-1.55517e+06	-2.08504e+06	-2.61294e+06	-3.13256e+06	-3.63833e+06	-4.12727e+06	-4.59991e+06	-5.05991e+06	-5.5063e+06	-5.95265e+06	-6.40483e+06	-6.86706e+06	-7.34251e+06	-7.83089e+06	-8.33767e+06	-8.86445e+06	-9.41251e+06	-9.98306e+06	-1.05773e+07	-1.11961e+07	-1.18404e+07	-1.25108e+07	-1.32077e+07	-1.39309e+07	-1.46803e+07	-1.54548e+07	-1.62533e+07	-1.70742e+07	-1.79157e+07	-1.87751e+07	-1.96493e+07	-2.0537e+07	-2.14362e+07	-2.23459e+07	-2.32629e+07	-2.41857e+07	-2.50993e+07	-2.60263e+07	-2.69767e+07	-2.79138e+07	-2.88553e+07	-2.98033e+07	-3.07582e+07	-3.1721e+07	-3.2693e+07
	S4 (Median)	0	-628955	-1.27343e+06	-1.9281e+06	-2.59241e+06	-3.25907e+06	-3.9208e+06	-4.56993e+06	-5.20304e+06	-5.82075e+06	-6.4272e+06	-7.01922e+06	-7.59364e+06	-8.16532e+06	-8.74829e+06	-9.37494e+06	-1.00336e+07	-1.07e+07	-1.13709e+07	-1.20803e+07	-1.28066e+07	-1.35543e+07	-1.43548e+07	-1.51502e+07	-1.59765e+07	-1.68629e+07	-1.78123e+07	-1.88075e+07	-1.98368e+07	-2.08989e+07	-2.19621e+07	-2.30214e+07	-2.41387e+07	-2.52832e+07	-2.64589e+07	-2.7651e+07	-2.88566e+07	-2.99991e+07	-3.1146e+07	-3.22972e+07	-3.35043e+07	-3.47415e+07	-3.59842e+07	-3.72304e+07	-3.84815e+07	-3.97412e+07	-4.10112e+07	-4.22779e+07
	97.5%S4	0	-801256	-1.62104e+06	-2.45536e+06	-3.2985e+06	-4.14274e+06	-4.97883e+06	-5.7985e+06	-6.59333e+06	-7.36372e+06	-8.11736e+06	-8.85278e+06	-9.58889e+06	-1.03341e+07	-1.10945e+07	-1.1875e+07	-1.26749e+07	-1.35026e+07	-1.43609e+07	-1.52519e+07	-1.61777e+07	-1.71404e+07	-1.8141e+07	-1.91795e+07	-2.02589e+07	-2.13431e+07	-2.25483e+07	-2.37569e+07	-2.50061e+07	-2.62941e+07	-2.76185e+07	-2.90288e+07	-3.05161e+07	-3.20341e+07	-3.35784e+07	-3.51447e+07	-3.67289e+07	-3.83255e+07	-3.98605e+07	-4.14018e+07	-4.29488e+07	-4.45005e+07	-4.60568e+07	-4.76178e+07	-4.91819e+07	-5.07536e+07	-5.2288e+07	-5.39274e+07
	2.5%S5	0	-501834	-1.01264e+06	-1.52959e+06	-2.04872e+06	-2.56475e+06	-3.07132e+06	-3.56281e+06	-4.03619e+06	-4.49193e+06	-4.93367e+06	-5.3604e+06	-5.78564e+06	-6.2152e+06	-6.65324e+06	-7.10299e+06	-7.56401e+06	-8.04171e+06	-8.53768e+06	-9.05318e+06	-9.58941e+06	-1.01475e+07	-1.07284e+07	-1.1333e+07	-1.19619e+07	-1.26155e+07	-1.32938e+07	-1.39964e+07	-1.47226e+07	-1.54713e+07	-1.6241e+07	-1.70298e+07	-1.78341e+07	-1.86531e+07	-1.94846e+07	-2.03277e+07	-2.11787e+07	-2.20357e+07	-2.28759e+07	-2.37457e+07	-2.46258e+07	-2.54933e+07	-2.63631e+07	-2.72373e+07	-2.81157e+07	-2.89995e+07	-2.98902e+07	-3.07894e+07
	S5 (Median)	0	-620371	-1.255e+06	-1.89794e+06	-2.5496e+06	-3.20245e+06	-3.84879e+06	-4.48105e+06	-5.09575e+06	-5.69344e+06	-6.27821e+06	-6.84572e+06	-7.39357e+06	-7.93777e+06	-8.49129e+06	-9.094e+06	-9.71654e+06	-1.03486e+07	-1.09758e+07	-1.16509e+07	-1.23283e+07	-1.30409e+07	-1.37826e+07	-1.45286e+07	-1.53033e+07	-1.61507e+07	-1.70546e+07	-1.7993e+07	-1.89634e+07	-1.99423e+07	-2.09406e+07	-2.1953e+07	-2.29964e+07	-2.40848e+07	-2.5191e+07	-2.6312e+07	-2.73985e+07	-2.84645e+07	-2.95348e+07	-3.06471e+07	-3.17984e+07	-3.29539e+07	-3.41109e+07	-3.52691e+07	-3.64329e+07	-3.76038e+07	-3.87489e+07	-3.98647e+07
	97.5%S5	0	-790773	-1.59853e+06	-2.41923e+06	-3.24708e+06	-4.07435e+06	-4.89173e+06	-5.69086e+06	-6.46255e+06	-7.20838e+06	-7.9354e+06	-8.64212e+06	-9.34732e+06	-1.00593e+07	-1.07842e+07	-1.15267e+07	-1.22861e+07	-1.30708e+07	-1.38835e+07	-1.47261e+07	-1.56009e+07	-1.65096e+07	-1.74531e+07	-1.8432e+07	-1.9432e+07	-2.04969e+07	-2.16071e+07	-2.27454e+07	-2.39217e+07	-2.51344e+07	-2.64093e+07	-2.77864e+07	-2.9196e+07	-3.06344e+07	-3.20971e+07	-3.35795e+07	-3.50679e+07	-3.65022e+07	-3.7943e+07	-3.93888e+07	-4.0838e+07	-4.22894e+07	-4.37415e+07	-4.51945e+07	-4.66514e+07	-4.81002e+07	-4.95922e+07	-5.10789e+07
	2.5%S6	0	-493605	-995335	-1.50237e+06	-2.0107e+06	-2.51512e+06	-3.00923e+06	-3.48742e+06	-3.94661e+06	-4.38729e+06	-4.81306e+06	-5.22292e+06	-5.63037e+06	-6.04119e+06	-6.45955e+06	-6.88875e+06	-7.32814e+06	-7.78321e+06	-8.25554e+06	-8.74637e+06	-9.25689e+06	-9.78819e+06	-1.03412e+07	-1.09168e+07	-1.15156e+07	-1.21377e+07	-1.27833e+07	-1.3452e+07	-1.41429e+07	-1.48548e+07	-1.55862e+07	-1.63346e+07	-1.70975e+07	-1.78738e+07	-1.8662e+07	-1.94592e+07	-2.02628e+07	-2.10637e+07	-2.18623e+07	-2.2692e+07	-2.3504e+07	-2.43169e+07	-2.51318e+07	-2.59489e+07	-2.67689e+07	-2.75932e+07	-2.84234e+07	-2.9261e+07
	S6 (Median)	0	-610966	-1.23514e+06	-1.866e+06	-2.50486e+06	-3.14425e+06	-3.77592e+06	-4.39248e+06	-4.99042e+06	-5.57026e+06	-6.13608e+06	-6.68253e+06	-7.20809e+06	-7.72957e+06	-8.25917e+06	-8.8432e+06	-9.43685e+06	-1.00391e+07	-1.06393e+07	-1.12849e+07	-1.19293e+07	-1.26141e+07	-1.33107e+07	-1.40208e+07	-1.47688e+07	-1.55839e+07	-1.64499e+07	-1.73471e+07	-1.82745e+07	-1.9207e+07	-2.01414e+07	-2.11063e+07	-2.21138e+07	-2.31494e+07	-2.42007e+07	-2.52645e+07	-2.62658e+07	-2.72706e+07	-2.82811e+07	-2.93623e+07	-3.04468e+07	-3.15362e+07	-3.26197e+07	-3.37059e+07	-3.47962e+07	-3.58714e+07	-3.69018e+07	-3.79644e+07
	97.5%S6	0	-779269	-1.57426e+06	-2.38091e+06	-3.19342e+06	-4.00413e+06	-4.80369e+06	-5.58371e+06	-6.33433e+06	-7.05829e+06	-7.76207e+06	-8.44418e+06	-9.12337e+06	-9.80793e+06	-1.05039e+07	-1.1216e+07	-1.19436e+07	-1.26949e+07	-1.34726e+07	-1.42787e+07	-1.51153e+07	-1.59843e+07	-1.68859e+07	-1.78216e+07	-1.87633e+07	-1.98063e+07	-2.08567e+07	-2.19441e+07	-2.30674e+07	-2.42249e+07	-2.54938e+07	-2.68136e+07	-2.81636e+07	-2.95398e+07	-3.09378e+07	-3.23523e+07	-3.37131e+07	-3.50721e+07	-3.64361e+07	-3.78026e+07	-3.91701e+07	-4.05367e+07	-4.19009e+07	-4.32657e+07	-4.4635e+07	-4.60115e+07	-4.7394e+07	-4.87852e+07
	2.5%S7	0	-523665	-1.05896e+06	-1.60317e+06	-2.15243e+06	-2.70146e+06	-3.24401e+06	-3.77464e+06	-4.29045e+06	-4.79209e+06	-5.28335e+06	-5.76354e+06	-6.24621e+06	-6.73736e+06	-7.24133e+06	-7.76142e+06	-8.29731e+06	-8.8549e+06	-9.43573e+06	-1.00412e+07	-1.06726e+07	-1.13312e+07	-1.2018e+07	-1.2734e+07	-1.34796e+07	-1.42552e+07	-1.50607e+07	-1.58956e+07	-1.67587e+07	-1.76486e+07	-1.85633e+07	-1.95005e+07	-2.04577e+07	-2.14358e+07	-2.24207e+07	-2.34213e+07	-2.44326e+07	-2.54536e+07	-2.64842e+07	-2.75227e+07	-2.85686e+07	-2.96222e+07	-3.0665e+07	-3.17524e+07	-3.28311e+07	-3.39211e+07	-3.50241e+07	-3.61428e+07
	S7 (Median)	0	-645459	-1.30843e+06	-1.98473e+06	-2.67194e+06	-3.3632e+06	-4.05204e+06	-4.73061e+06	-5.39562e+06	-6.04781e+06	-6.69147e+06	-7.32558e+06	-7.94663e+06	-8.56587e+06	-9.19987e+06	-9.86742e+06	-1.05886e+07	-1.13169e+07	-1.20635e+07	-1.28333e+07	-1.36507e+07	-1.4468e+07	-1.53467e+07	-1.62478e+07	-1.71677e+07	-1.81254e+07	-1.91611e+07	-2.0257e+07	-2.13941e+07	-2.25676e+07	-2.37749e+07	-2.49748e+07	-2.62034e+07	-2.74344e+07	-2.87195e+07	-3.00461e+07	-3.13795e+07	-3.27269e+07	-3.40387e+07	-3.53303e+07	-3.66292e+07	-3.79353e+07	-3.93227e+07	-4.0729e+07	-4.21482e+07	-4.35819e+07	-4.50325e+07	-4.64968e+07
	97.5%S7	0	-821416	-1.66379e+06	-2.5232e+06	-3.39404e+06	-4.26856e+06	-5.13766e+06	-5.9932e+06	-6.8283e+06	-7.64107e+06	-8.44048e+06	-9.22549e+06	-1.0015e+07	-1.08176e+07	-1.16396e+07	-1.24861e+07	-1.33566e+07	-1.42597e+07	-1.51983e+07	-1.61748e+07	-1.71913e+07	-1.82501e+07	-1.93529e+07	-2.04994e+07	-2.16919e+07	-2.28926e+07	-2.41767e+07	-2.55586e+07	-2.69416e+07	-2.83678e+07	-2.98342e+07	-3.13374e+07	-3.28784e+07	-3.45386e+07	-3.62276e+07	-3.79411e+07	-3.96754e+07	-4.14275e+07	-4.31948e+07	-4.49748e+07	-4.67197e+07	-4.84529e+07	-5.01967e+07	-5.19525e+07	-5.37216e+07	-5.55059e+07	-5.73069e+07	-5.91246e+07
	2.5%S8	0	-514157	-1.0384e+06	-1.56992e+06	-2.10477e+06	-2.63758e+06	-3.16202e+06	-3.67252e+06	-4.16606e+06	-4.64317e+06	-5.10751e+06	-5.55825e+06	-6.00883e+06	-6.46511e+06	-6.93131e+06	-7.41061e+06	-7.90275e+06	-8.4132e+06	-8.94356e+06	-9.49516e+06	-1.00693e+07	-1.06671e+07	-1.12897e+07	-1.19379e+07	-1.26126e+07	-1.33142e+07	-1.40428e+07	-1.47981e+07	-1.55796e+07	-1.63862e+07	-1.72166e+07	-1.8069e+07	-1.89413e+07	-1.983e+07	-2.07342e+07	-2.16518e+07	-2.2582e+07	-2.35217e+07	-2.44692e+07	-2.54196e+07	-2.63567e+07	-2.73455e+07	-2.8317e+07	-2.92934e+07	-3.02778e+07	-3.12721e+07	-3.22767e+07	-3.32934e+07
	S8 (Median)	0	-634582	-1.28483e+06	-1.9456e+06	-2.61584e+06	-3.28824e+06	-3.95574e+06	-4.61054e+06	-5.24921e+06	-5.87233e+06	-6.48404e+06	-7.08198e+06	-7.66251e+06	-8.2394e+06	-8.82742e+06	-9.45601e+06	-1.01205e+07	-1.07914e+07	-1.14685e+07	-1.21806e+07	-1.2915e+07	-1.36652e+07	-1.44714e+07	-1.52716e+07	-1.61031e+07	-1.6992e+07	-1.79455e+07	-1.89477e+07	-1.99851e+07	-2.10565e+07	-2.21297e+07	-2.3213e+07	-2.43363e+07	-2.54978e+07	-2.66931e+07	-2.79074e+07	-2.91377e+07	-3.03177e+07	-3.1496e+07	-3.26813e+07	-3.39063e+07	-3.51804e+07	-3.64623e+07	-3.77526e+07	-3.90505e+07	-4.03583e+07	-4.16794e+07	-4.30155e+07
	97.5%S8	0	-808116	-1.63493e+06	-2.47638e+06	-3.32671e+06	-4.1781e+06	-5.02126e+06	-5.84789e+06	-6.64998e+06	-7.4271e+06	-8.18729e+06	-8.92931e+06	-9.67187e+06	-1.04233e+07	-1.11898e+07	-1.19762e+07	-1.27819e+07	-1.36152e+07	-1.4479e+07	-1.53754e+07	-1.63066e+07	-1.72747e+07	-1.82811e+07	-1.93255e+07	-2.04112e+07	-2.14965e+07	-2.27148e+07	-2.39321e+07	-2.51914e+07	-2.64911e+07	-2.78291e+07	-2.92419e+07	-3.07467e+07	-3.22848e+07	-3.3852e+07	-3.54442e+07	-3.70572e+07	-3.86866e+07	-4.02771e+07	-4.18585e+07	-4.34484e+07	-4.50461e+07	-4.66515e+07	-4.82652e+07	-4.98864e+07	-5.15176e+07	-5.31622e+07	-5.47389e+07
	2.5%S9	0	-506351	-1.02183e+06	-1.54361e+06	-2.06769e+06	-2.58874e+06	-3.1004e+06	-3.59704e+06	-4.07561e+06	-4.53661e+06	-4.98367e+06	-5.41591e+06	-5.84674e+06	-6.28199e+06	-6.72583e+06	-7.1815e+06	-7.64861e+06	-8.13253e+06	-8.63491e+06	-9.15703e+06	-9.7001e+06	-1.02653e+07	-1.08536e+07	-1.1466e+07	-1.2103e+07	-1.2765e+07	-1.34522e+07	-1.41642e+07	-1.49003e+07	-1.56595e+07	-1.64402e+07	-1.72407e+07	-1.80579e+07	-1.88901e+07	-1.97356e+07	-2.05933e+07	-2.14602e+07	-2.23342e+07	-2.32106e+07	-2.40737e+07	-2.49828e+07	-2.58722e+07	-2.67653e+07	-2.76637e+07	-2.85685e+07	-2.94804e+07	-3.0401e+07	-3.1332e+07
	S9 (Median)	0	-625680	-1.26585e+06	-1.91467e+06	-2.57225e+06	-3.23103e+06	-3.88348e+06	-4.52194e+06	-5.14293e+06	-5.74699e+06	-6.33822e+06	-6.91318e+06	-7.46915e+06	-8.02058e+06	-8.58148e+06	-9.18803e+06	-9.81935e+06	-1.04585e+07	-1.10967e+07	-1.17775e+07	-1.24678e+07	-1.31836e+07	-1.39404e+07	-1.46963e+07	-1.54812e+07	-1.63348e+07	-1.72467e+07	-1.81965e+07	-1.91789e+07	-2.01801e+07	-2.11952e+07	-2.22122e+07	-2.32682e+07	-2.43719e+07	-2.5495e+07	-2.66339e+07	-2.77583e+07	-2.88456e+07	-2.99384e+07	-3.10497e+07	-3.22251e+07	-3.34065e+07	-3.45955e+07	-3.57833e+07	-3.69787e+07	-3.81832e+07	-3.93986e+07	-4.05573e+07
	97.5%S9	0	-797220	-1.61172e+06	-2.43941e+06	-3.27447e+06	-4.1091e+06	-4.93398e+06	-5.74074e+06	-6.52068e+06	-7.27445e+06	-8.00953e+06	-8.72462e+06	-9.43835e+06	-1.0159e+07	-1.08928e+07	-1.16444e+07	-1.24132e+07	-1.32075e+07	-1.40299e+07	-1.48828e+07	-1.57681e+07	-1.66878e+07	-1.76429e+07	-1.86338e+07	-1.96597e+07	-2.07151e+07	-2.18473e+07	-2.29999e+07	-2.41912e+07	-2.54198e+07	-2.66907e+07	-2.80842e+07	-2.95114e+07	-3.09683e+07	-3.24506e+07	-3.39542e+07	-3.54742e+07	-3.69491e+07	-3.84169e+07	-3.98913e+07	-4.13708e+07	-4.28546e+07	-4.43427e+07	-4.58327e+07	-4.73288e+07	-4.88082e+07	-5.03518e+07	-5.18855e+07
Temperature change relative to 2010−2019 (Unit: °C)	2.5%S1	0	-0.000342751	-0.000691078	-0.00104301	-0.00139573	-0.0017456	-0.00208817	-0.0024195	-0.00273744	-0.00304228	-0.00333649	-0.00361907	-0.00389953	-0.0041819	-0.004469	-0.00476308	-0.00506359	-0.00537443	-0.00569663	-0.00603102	-0.00637841	-0.00673958	-0.00711521	-0.00750589	-0.00791207	-0.00833404	-0.00877188	-0.00922544	-0.00969429	-0.0101778	-0.010675	-0.011184	-0.011704	-0.0122341	-0.0127737	-0.0133203	-0.0138723	-0.0144051	-0.0149788	-0.0155444	-0.0161037	-0.0166635	-0.0172235	-0.0177835	-0.018344	-0.0189057	-0.0194694	-0.020036
	S1 (Median)	0	-0.000424134	-0.000857382	-0.00129524	-0.00173853	-0.00218195	-0.00261987	-0.00304707	-0.00346111	-0.00386229	-0.0042534	-0.00463027	-0.004992	-0.00535056	-0.00571417	-0.00611554	-0.00652203	-0.00693354	-0.0073438	-0.00778437	-0.00822241	-0.00868977	-0.00916128	-0.00964325	-0.010153	-0.0107083	-0.0112971	-0.0119071	-0.012538	-0.0131671	-0.0138055	-0.0144592	-0.0151527	-0.0158608	-0.0165809	-0.017293	-0.0179784	-0.0186681	-0.0193886	-0.0201341	-0.020882	-0.0216265	-0.0223714	-0.0231169	-0.0238648	-0.0245626	-0.0252746	-0.0260219
	97.5%S1	0	-0.000540965	-0.00109275	-0.00165252	-0.0022162	-0.00277845	-0.00333273	-0.0038732	-0.0043929	-0.00489379	-0.00538026	-0.00585086	-0.00631881	-0.00678983	-0.00726806	-0.00775669	-0.00825511	-0.00876919	-0.00930062	-0.00985085	-0.0104213	-0.0110131	-0.0116266	-0.0122628	-0.0129012	-0.0136118	-0.0143254	-0.0150641	-0.0158275	-0.0166157	-0.0174934	-0.0183952	-0.0193188	-0.0202616	-0.0212208	-0.0221807	-0.0231096	-0.0240447	-0.0249841	-0.0259258	-0.0268679	-0.0278069	-0.0287444	-0.029669	-0.0306206	-0.0315603	-0.0325013	-0.0334447
	2.5%S2	0	-0.000338317	-0.000681901	-0.00102879	-0.00137621	-0.00172055	-0.00205739	-0.0023828	-0.00269466	-0.00299326	-0.0032811	-0.00355711	-0.00383091	-0.00410654	-0.00438683	-0.00467412	-0.00496779	-0.00527173	-0.00558697	-0.00591435	-0.00625465	-0.0066086	-0.00697683	-0.00735984	-0.00775801	-0.00817151	-0.00860029	-0.00904404	-0.00950216	-0.00997378	-0.0104584	-0.0109518	-0.0114552	-0.0119669	-0.0124857	-0.013009	-0.0135354	-0.0140474	-0.0145908	-0.0151181	-0.0156446	-0.0161708	-0.0166965	-0.017222	-0.017748	-0.0182753	-0.018805	-0.0193384
	S2 (Median)	0	-0.000419083	-0.000846868	-0.00127867	-0.00171557	-0.0021526	-0.00258376	-0.00300398	-0.0034108	-0.00380458	-0.00418812	-0.00455669	-0.00490995	-0.00526028	-0.00561601	-0.00601127	-0.00640824	-0.00680958	-0.00721288	-0.00764495	-0.00807354	-0.00853389	-0.00899226	-0.00946481	-0.00996836	-0.0105157	-0.0110935	-0.0116917	-0.0123049	-0.0129185	-0.0135457	-0.0141812	-0.0148553	-0.0155408	-0.0162355	-0.0169182	-0.0175732	-0.0182297	-0.0189165	-0.0196243	-0.0203349	-0.0210383	-0.0217413	-0.0224443	-0.0231363	-0.0237911	-0.0244808	-0.0251743
	97.5%S2	0	-0.00053478	-0.0010799	-0.00163255	-0.0021887	-0.00274305	-0.00328913	-0.00382108	-0.00433169	-0.0048235	-0.00530066	-0.00576162	-0.00621977	-0.00668084	-0.007149	-0.00762748	-0.00811571	-0.00861949	-0.00914055	-0.00968029	-0.0102401	-0.0108212	-0.0114234	-0.0120482	-0.0126816	-0.0133729	-0.0140731	-0.0147974	-0.015545	-0.0163304	-0.0171893	-0.0180699	-0.0189697	-0.0198858	-0.0208147	-0.0217253	-0.0226164	-0.0235105	-0.0244058	-0.0253008	-0.0261937	-0.0270824	-0.0279687	-0.0288556	-0.0297431	-0.0306307	-0.03152	-0.032411
	2.5%S3	0	-0.000333767	-0.000672421	-0.00101401	-0.00135574	-0.00169406	-0.00202454	-0.00234326	-0.00264808	-0.00293933	-0.00321947	-0.00348741	-0.00375282	-0.00401974	-0.00429101	-0.00456903	-0.00485309	-0.0051471	-0.00545213	-0.00576901	-0.00609851	-0.00644137	-0.0067982	-0.00716951	-0.00755565	-0.00795678	-0.00837284	-0.00880348	-0.00924808	-0.00970576	-0.0101751	-0.0106542	-0.0111423	-0.0116385	-0.0121409	-0.0126474	-0.013153	-0.0136576	-0.0141751	-0.0146835	-0.0151907	-0.0156974	-0.0162029	-0.0167078	-0.0172127	-0.0177185	-0.0182264	-0.0187375
	S3 (Median)	0	-0.000413901	-0.000836012	-0.00126143	-0.00169151	-0.00212158	-0.00254526	-0.00295758	-0.00335609	-0.00374115	-0.00411556	-0.00447404	-0.00481681	-0.00515657	-0.00550232	-0.00588834	-0.00627232	-0.00665963	-0.00705226	-0.00747165	-0.00788642	-0.00833347	-0.00877468	-0.00923277	-0.00972636	-0.0102617	-0.0108241	-0.0114062	-0.0119951	-0.0125919	-0.0131989	-0.0138248	-0.0144798	-0.0151455	-0.0158197	-0.0164731	-0.0171067	-0.017741	-0.018416	-0.0191072	-0.0197867	-0.0204651	-0.0211426	-0.0218257	-0.022468	-0.0231	-0.0237633	-0.0244217
	97.5%S3	0	-0.000528434	-0.00106663	-0.00161179	-0.00215987	-0.00270565	-0.00324263	-0.00376498	-0.00426515	-0.00474627	-0.00521223	-0.00566142	-0.0061073	-0.00655561	-0.00701052	-0.00747527	-0.00794931	-0.00843843	-0.00894435	-0.00946851	-0.0100122	-0.0105768	-0.0111619	-0.0117692	-0.0123938	-0.0130578	-0.0137388	-0.0144435	-0.0151708	-0.0159559	-0.0167939	-0.0176528	-0.0185301	-0.0194228	-0.0203272	-0.0211907	-0.022055	-0.0229217	-0.0237889	-0.0246549	-0.0255171	-0.0263753	-0.027231	-0.0280876	-0.0289424	-0.0297967	-0.0306507	-0.031507
	2.5%S4	0	-0.000353136	-0.000713215	-0.00107832	-0.00144571	-0.00181175	-0.00217204	-0.00252273	-0.00286174	-0.00318946	-0.00350842	-0.00381793	-0.00412741	-0.00444095	-0.00476144	-0.00509111	-0.00542974	-0.00578113	-0.00614638	-0.00652639	-0.006922	-0.007334	-0.00776309	-0.00820984	-0.00867469	-0.00915786	-0.00965936	-0.0101789	-0.010716	-0.0112696	-0.0118388	-0.0124223	-0.0130182	-0.0136243	-0.0142399	-0.0148633	-0.0154941	-0.0161299	-0.0167697	-0.0174032	-0.018046	-0.018705	-0.0193547	-0.0200076	-0.0206649	-0.021327	-0.0219945	-0.0226685
	S4 (Median)	0	-0.000436101	-0.000882961	-0.00133689	-0.00179751	-0.00225975	-0.00271858	-0.00316867	-0.00360766	-0.00403596	-0.00445646	-0.00486695	-0.00526523	-0.00566163	-0.00606584	-0.00650035	-0.00695707	-0.00741914	-0.00788426	-0.0083762	-0.00887976	-0.00939822	-0.00995328	-0.0105047	-0.0110777	-0.0116923	-0.0123506	-0.0130406	-0.0137544	-0.0144907	-0.0152279	-0.0159624	-0.0167371	-0.0175307	-0.0183459	-0.0191725	-0.0200084	-0.0208006	-0.0215959	-0.022394	-0.023231	-0.0240889	-0.0249505	-0.0258146	-0.0266821	-0.0275556	-0.0284361	-0.0293144
	97.5%S4	0	-0.00055557	-0.00112399	-0.00170249	-0.0022871	-0.00287247	-0.00345219	-0.00402053	-0.00457165	-0.00510582	-0.00562837	-0.00613829	-0.00664869	-0.00716538	-0.00769265	-0.0082338	-0.00878842	-0.00936236	-0.00995747	-0.0105753	-0.0112172	-0.0118847	-0.0125785	-0.0132986	-0.014047	-0.0147987	-0.0156344	-0.0164724	-0.0173386	-0.0182316	-0.0191499	-0.0201278	-0.0211591	-0.0222116	-0.0232824	-0.0243685	-0.0254668	-0.0265739	-0.0276383	-0.028707	-0.0297796	-0.0308555	-0.0319346	-0.0330169	-0.0341014	-0.0351913	-0.0362551	-0.0373919
	2.5%S5	0	-0.000347959	-0.000702135	-0.00106058	-0.00142053	-0.00177833	-0.00212957	-0.00247036	-0.00279859	-0.00311459	-0.00342088	-0.00371677	-0.00401161	-0.00430946	-0.00461319	-0.00492503	-0.00524469	-0.00557591	-0.00591981	-0.00627724	-0.00664905	-0.00703601	-0.00743882	-0.00785803	-0.0082941	-0.00874727	-0.00921756	-0.00970474	-0.0102083	-0.0107274	-0.0112611	-0.011808	-0.0123657	-0.0129336	-0.0135101	-0.0140947	-0.0146848	-0.015279	-0.0158615	-0.0164647	-0.0170749	-0.0176764	-0.0182795	-0.0188857	-0.0194947	-0.0201075	-0.0207251	-0.0213486
	S5 (Median)	0	-0.000430149	-0.000870188	-0.00131598	-0.00176783	-0.00222049	-0.00266865	-0.00310704	-0.00353326	-0.00394769	-0.00435315	-0.00474664	-0.00512651	-0.00550385	-0.00588765	-0.00630555	-0.0067372	-0.00717543	-0.00761037	-0.00807842	-0.00854812	-0.00904224	-0.00955649	-0.0100738	-0.0106109	-0.0111985	-0.0118252	-0.0124759	-0.0131488	-0.0138275	-0.0145197	-0.0152217	-0.0159451	-0.0166998	-0.0174668	-0.018244	-0.0189974	-0.0197366	-0.0204786	-0.0212499	-0.0220482	-0.0228494	-0.0236516	-0.0244547	-0.0252616	-0.0260735	-0.0268675	-0.0276411
	97.5%S5	0	-0.000548302	-0.00110838	-0.00167743	-0.00225144	-0.00282505	-0.0033918	-0.0039459	-0.00448096	-0.00499811	-0.0055022	-0.00599222	-0.00648119	-0.00697487	-0.00747749	-0.00799231	-0.00851888	-0.00906298	-0.00962643	-0.0102107	-0.0108172	-0.0114474	-0.0121015	-0.0127803	-0.0134737	-0.014212	-0.0149818	-0.0157711	-0.0165867	-0.0174275	-0.0183116	-0.0192663	-0.0202438	-0.0212411	-0.0222553	-0.0232832	-0.0243152	-0.0253097	-0.0263087	-0.0273112	-0.028316	-0.0293224	-0.0303292	-0.0313367	-0.0323469	-0.0333514	-0.0343859	-0.0354168
	2.5%S6	0	-0.000342253	-0.000690139	-0.00104171	-0.00139417	-0.00174392	-0.00208653	-0.00241809	-0.00273648	-0.00304203	-0.00333725	-0.00362144	-0.00390395	-0.00418881	-0.00447889	-0.00477648	-0.00508115	-0.00539668	-0.00572418	-0.00606451	-0.00641849	-0.00678688	-0.00717035	-0.00756945	-0.00798459	-0.00841599	-0.00886363	-0.00932725	-0.0098063	-0.0102999	-0.0108071	-0.011326	-0.011855	-0.0123932	-0.0129397	-0.0134925	-0.0140497	-0.014605	-0.0151588	-0.0157341	-0.0162971	-0.0168607	-0.0174258	-0.0179923	-0.0185609	-0.0191324	-0.019708	-0.0202888
	S6 (Median)	0	-0.000423629	-0.000856416	-0.00129384	-0.00173681	-0.00218014	-0.00261813	-0.00304563	-0.00346023	-0.00386228	-0.0042546	-0.0046335	-0.0049979	-0.00535949	-0.0057267	-0.00613165	-0.00654327	-0.00696087	-0.00737699	-0.00782467	-0.00827147	-0.00874626	-0.00922927	-0.00972169	-0.0102403	-0.0108055	-0.0114059	-0.012028	-0.0126711	-0.0133177	-0.0139655	-0.0146346	-0.0153332	-0.0160512	-0.0167801	-0.0175178	-0.018212	-0.0189087	-0.0196094	-0.0203591	-0.0211111	-0.0218664	-0.0226176	-0.0233708	-0.0241268	-0.0248723	-0.0255868	-0.0263236
	97.5%S6	0	-0.000540325	-0.00109155	-0.00165086	-0.00221424	-0.00277636	-0.00333075	-0.0038716	-0.00439206	-0.00489404	-0.00538202	-0.00585498	-0.00632591	-0.00680057	-0.00728314	-0.0077769	-0.00828137	-0.00880232	-0.00934153	-0.00990048	-0.0104806	-0.0110831	-0.0117082	-0.012357	-0.01301	-0.0137332	-0.0144615	-0.0152155	-0.0159943	-0.0167969	-0.0176768	-0.0185919	-0.0195279	-0.0204821	-0.0214514	-0.0224322	-0.0233758	-0.0243181	-0.0252638	-0.0262114	-0.0271596	-0.0281071	-0.029053	-0.0299993	-0.0309488	-0.0319032	-0.0328618	-0.0338264
	2.5%S7	0	-0.000363096	-0.000734253	-0.00111159	-0.00149244	-0.00187312	-0.00224932	-0.00261724	-0.00297489	-0.00332271	-0.00366334	-0.00399629	-0.00433096	-0.00467151	-0.00502095	-0.00538157	-0.00575314	-0.00613976	-0.0065425	-0.00696231	-0.00740012	-0.00785677	-0.008333	-0.0088294	-0.0093464	-0.0098842	-0.0104427	-0.0110216	-0.0116201	-0.0122371	-0.0128713	-0.0135211	-0.0141848	-0.014863	-0.0155459	-0.0162397	-0.0169409	-0.0176489	-0.0183635	-0.0190835	-0.0198088	-0.0205393	-0.0212623	-0.0220163	-0.0227643	-0.02352	-0.0242848	-0.0250605
	S7 (Median)	0	-0.000447545	-0.000907229	-0.00137616	-0.00185265	-0.00233195	-0.00280958	-0.00328008	-0.00374118	-0.00419339	-0.00463969	-0.00507937	-0.00550999	-0.00593936	-0.00637895	-0.00684182	-0.00734189	-0.00784682	-0.00836452	-0.00889831	-0.00946503	-0.0100318	-0.010641	-0.0112658	-0.0119037	-0.0125677	-0.0132858	-0.0140457	-0.0148342	-0.0156478	-0.0164849	-0.0173169	-0.0181688	-0.0190223	-0.0199134	-0.0208332	-0.0217578	-0.022692	-0.0236015	-0.0244971	-0.0253977	-0.0263034	-0.0272653	-0.0282405	-0.0292245	-0.0302185	-0.0312244	-0.0322397
	97.5%S7	0	-0.000569549	-0.00115363	-0.00174952	-0.00235334	-0.00295971	-0.00356232	-0.00415553	-0.00473457	-0.00529812	-0.00585241	-0.00639672	-0.00694415	-0.00750065	-0.00807062	-0.00865753	-0.00926112	-0.00988732	-0.0105381	-0.0112152	-0.01192	-0.0126541	-0.0134188	-0.0142138	-0.0150406	-0.0158731	-0.0167635	-0.0177217	-0.0186806	-0.0196695	-0.0206863	-0.0217285	-0.022797	-0.0239482	-0.0251193	-0.0263074	-0.0275099	-0.0287247	-0.0299502	-0.0311844	-0.0323943	-0.033596	-0.0348051	-0.0360225	-0.0372492	-0.0384864	-0.0397351	-0.0409955
	2.5%S8	0	-0.000356503	-0.000719999	-0.00108855	-0.00145939	-0.00182883	-0.00219247	-0.00254643	-0.00288864	-0.00321946	-0.00354142	-0.00385395	-0.00416637	-0.00448274	-0.00480599	-0.00513833	-0.00547957	-0.00583349	-0.00620123	-0.0065837	-0.00698177	-0.00739627	-0.00782796	-0.00827745	-0.00874526	-0.00923171	-0.00973688	-0.0102606	-0.0108025	-0.0113618	-0.0119375	-0.0125286	-0.0131334	-0.0137496	-0.0143766	-0.0150128	-0.0156578	-0.0163093	-0.0169663	-0.0176253	-0.018275	-0.0189607	-0.0196343	-0.0203113	-0.0209939	-0.0216833	-0.0223799	-0.0230848
	S8 (Median)	0	-0.000440003	-0.000890868	-0.00134903	-0.00181375	-0.00227998	-0.00274281	-0.00319683	-0.00363967	-0.00407172	-0.00449587	-0.00491046	-0.00531299	-0.00571299	-0.0061207	-0.00655656	-0.00701728	-0.00748248	-0.00795194	-0.00844569	-0.00895492	-0.00947511	-0.0100341	-0.0105889	-0.0111654	-0.0117818	-0.0124429	-0.0131378	-0.0138571	-0.0146001	-0.0153442	-0.0160953	-0.0168742	-0.0176795	-0.0185083	-0.0193503	-0.0202034	-0.0210215	-0.0218385	-0.0226604	-0.0235098	-0.0243932	-0.025282	-0.0261767	-0.0270766	-0.0279834	-0.0288994	-0.0298258
	97.5%S8	0	-0.000560327	-0.00113362	-0.00171706	-0.00230666	-0.00289699	-0.00348161	-0.00405478	-0.00461092	-0.00514976	-0.00567686	-0.00619136	-0.00670623	-0.00722726	-0.00775874	-0.00830399	-0.00886263	-0.00944046	-0.0100394	-0.0106609	-0.0113066	-0.0119778	-0.0126757	-0.0133998	-0.0141526	-0.0149051	-0.0157498	-0.0165939	-0.0174671	-0.0183682	-0.019296	-0.0202756	-0.021319	-0.0223855	-0.0234721	-0.0245761	-0.0256945	-0.0268243	-0.0279271	-0.0290236	-0.030126	-0.0312338	-0.032347	-0.0334658	-0.0345899	-0.035721	-0.0368613	-0.0379546
	2.5%S9	0	-0.000351091	-0.000708512	-0.0010703	-0.00143369	-0.00179497	-0.00214974	-0.00249409	-0.00282592	-0.00314557	-0.00345555	-0.00375525	-0.00405398	-0.00435577	-0.00466352	-0.00497947	-0.00530335	-0.00563889	-0.00598723	-0.00634925	-0.0067258	-0.00711769	-0.00752563	-0.0079502	-0.00839188	-0.00885093	-0.0093274	-0.00982109	-0.0103315	-0.0108579	-0.0113992	-0.0119543	-0.0125209	-0.0130979	-0.0136842	-0.0142789	-0.01488	-0.0154859	-0.0160936	-0.0166921	-0.0173224	-0.0179391	-0.0185584	-0.0191813	-0.0198087	-0.0204409	-0.0210793	-0.0217248
	S9 (Median)	0	-0.000433831	-0.00087771	-0.00132758	-0.00178353	-0.00224031	-0.00269271	-0.0031354	-0.00356598	-0.00398482	-0.00439476	-0.00479342	-0.00517892	-0.00556126	-0.00595018	-0.00637075	-0.00680849	-0.00725165	-0.0076942	-0.00816623	-0.00864486	-0.00914118	-0.00966593	-0.01019	-0.0107343	-0.0113261	-0.0119584	-0.012617	-0.0132982	-0.0139923	-0.0146962	-0.0154013	-0.0161336	-0.0168989	-0.0176776	-0.0184673	-0.0192469	-0.0200008	-0.0207585	-0.0215291	-0.022344	-0.0231632	-0.0239876	-0.0248112	-0.0256401	-0.0264752	-0.027318	-0.0281214
	97.5%S9	0	-0.000552772	-0.00111752	-0.00169142	-0.00227043	-0.00284915	-0.0034211	-0.00398048	-0.00452127	-0.00504392	-0.00555361	-0.00604943	-0.00654431	-0.00704402	-0.00755279	-0.00807391	-0.00860697	-0.00915771	-0.009728	-0.0103193	-0.0109332	-0.0115709	-0.0122332	-0.0129202	-0.0136315	-0.0143633	-0.0151484	-0.0159475	-0.0167736	-0.0176255	-0.0185066	-0.0194729	-0.0204624	-0.0214726	-0.0225004	-0.023543	-0.0245969	-0.0256196	-0.0266373	-0.0276596	-0.0286855	-0.0297143	-0.0307461	-0.0317792	-0.0328166	-0.0338424	-0.0349126	-0.0359761
[truncated: 38 more columns]

## Sheet: Fig.4b
Unit: t CO2/t cement	R1	R2	R3	R4	R5	R6	R7	R8	R9	R10	R1	R1	R2	R2	R3	R3	R4	R4	R5		R6		R7		R8		R9		R10			R1	R2	R3	R4	R5	R6	R7	R8	R9	R10
	Median	Median	Median	Median	Median	Median	Median	Median	Median	Median	Lower	Upper	Lower	Upper	Lower	Upper	Lower	Upper	Lower	Upper	Lower	Upper	Lower	Upper	Lower	Upper	Lower	Upper	Lower	Upper		Median	Median	Median	Median	Median	Median	Median	Median	Median	Median
1930
1931	0.970423	0.635846	0.722288	0.724045	0.784156	0.807359	0.765308	0.72891	0.784774	0.734406	0.941591	0.991698	0.60821	0.663499	0.695717	0.748876	0.696245	0.751862	0.754061	0.814271	0.778663	0.836074	0.736219	0.794415	0.692678	0.763432	0.75359	0.815978	0.705003	0.763829
1932	0.961048	0.624704	0.711575	0.712837	0.772022	0.795789	0.75358	0.716172	0.772201	0.722551	0.924679	0.987832	0.590141	0.660043	0.678343	0.745553	0.678068	0.748386	0.734382	0.810507	0.7599	0.832485	0.717199	0.790777	0.669778	0.759914	0.7332	0.812078	0.685777	0.760152		0.00937461	0.0111419	0.0107128	0.0112081	0.0121338	0.0115696	0.0117279	0.0127386	0.0125726	0.0118549
1933	0.956013	0.6204	0.707437	0.708507	0.767335	0.79132	0.74905	0.711303	0.767344	0.717972	0.91329	0.984749	0.579364	0.657317	0.667982	0.742932	0.667228	0.745644	0.722646	0.807539	0.748709	0.829655	0.705856	0.787908	0.655871	0.757131	0.721039	0.809002	0.67431	0.757252		0.00503567	0.00430372	0.00413796	0.0043293	0.00468687	0.00446897	0.0045301	0.00486839	0.00485638	0.00457917
1934	0.95157	0.616621	0.703803	0.704706	0.76322	0.787396	0.745072	0.707043	0.76308	0.713951	0.905604	0.98204	0.57358	0.654938	0.662421	0.740645	0.66141	0.743251	0.716348	0.804949	0.742703	0.827185	0.699768	0.785404	0.648206	0.754704	0.714513	0.806318	0.668156	0.754721		0.00444301	0.00377913	0.00363357	0.00380159	0.00411559	0.00392429	0.00397798	0.0042603	0.00426446	0.00402106
1935	0.947506	0.613177	0.700492	0.701241	0.759469	0.78382	0.741446	0.703171	0.759194	0.710287	0.898588	0.97957	0.568301	0.652782	0.657344	0.738572	0.656098	0.741082	0.710598	0.8026	0.737221	0.824945	0.69421	0.783134	0.641261	0.752505	0.708555	0.803884	0.662538	0.752426		0.00406428	0.00344389	0.00331125	0.00346436	0.00375055	0.00357629	0.00362521	0.00387177	0.00388622	0.00366448
1936	0.94497	0.610933	0.698334	0.698984	0.757025	0.781489	0.739084	0.700569	0.756661	0.707898	0.8941	0.97797	0.564927	0.651296	0.654101	0.737143	0.652705	0.739587	0.706924	0.800982	0.733717	0.823402	0.690658	0.78157	0.636432	0.750982	0.704748	0.802208	0.658948	0.750845		0.0025355	0.00224429	0.00215784	0.00225763	0.00244422	0.00233083	0.00236272	0.0026021	0.00253267	0.00238831
1937	0.942638	0.608869	0.69635	0.696908	0.754777	0.779345	0.736911	0.698176	0.754332	0.705702	0.889972	0.976499	0.561825	0.64993	0.651118	0.735829	0.649584	0.738213	0.703545	0.799494	0.730494	0.821983	0.687392	0.780132	0.631991	0.749581	0.701247	0.800666	0.655646	0.749391		0.00233165	0.00206386	0.00198436	0.00207614	0.00224784	0.00214383	0.00217316	0.00239327	0.00232922	0.00219669
1938	0.940468	0.606948	0.694503	0.694975	0.752685	0.777349	0.734887	0.695948	0.752164	0.703656	0.886131	0.975129	0.558937	0.648658	0.648341	0.734607	0.646679	0.736933	0.7004	0.798109	0.727494	0.820662	0.68435	0.778793	0.627856	0.748277	0.697987	0.79923	0.652572	0.748037		0.00217028	0.00192102	0.00184701	0.00193246	0.00209247	0.00199614	0.00202345	0.00222829	0.0021683	0.00204536
1939	0.93843	0.605143	0.692768	0.69316	0.750719	0.775473	0.732985	0.693854	0.750127	0.701734	0.882522	0.973843	0.556225	0.647463	0.645734	0.733458	0.643951	0.735732	0.697445	0.796807	0.724673	0.819421	0.681491	0.777534	0.62397	0.747051	0.694925	0.797882	0.649682	0.746765		0.00203841	0.00180429	0.00173478	0.00181505	0.00196567	0.00187605	0.00190171	0.00209402	0.00203701	0.00192231
1940	0.936502	0.603437	0.691127	0.691443	0.748859	0.773696	0.731185	0.691871	0.748199	0.699914	0.879109	0.972626	0.55366	0.646334	0.643267	0.732372	0.64137	0.734595	0.694649	0.795577	0.722003	0.818246	0.678784	0.776344	0.620291	0.745892	0.692028	0.796607	0.646945	0.745562		0.00192803	0.00170659	0.00164083	0.00171679	0.00185978	0.00177649	0.0018008	0.00198253	0.00192744	0.0018203
1941	0.934668	0.601814	0.689567	0.68981	0.747089	0.772003	0.729468	0.689982	0.746365	0.698179	0.875863	0.971469	0.55122	0.645259	0.640921	0.731339	0.638916	0.733514	0.691989	0.794406	0.719457	0.817128	0.676203	0.77521	0.616786	0.744788	0.68927	0.795393	0.644337	0.744416		0.00183387	0.00162325	0.00156069	0.00163298	0.00176986	0.00169312	0.00171628	0.00188886	0.00183447	0.00173487
1942	0.932915	0.600262	0.688075	0.68825	0.745397	0.77038	0.727823	0.688172	0.74461	0.696515	0.872761	0.970363	0.548888	0.644232	0.63868	0.730351	0.63657	0.732481	0.689444	0.793286	0.717015	0.816057	0.673728	0.774125	0.613428	0.743732	0.686632	0.794233	0.641835	0.743319		0.00175233	0.00155108	0.00149128	0.00156041	0.00169258	0.00162331	0.00164552	0.00180992	0.00175471	0.00166334
1943	0.931235	0.598775	0.686645	0.686753	0.743771	0.768814	0.726236	0.686428	0.742924	0.694911	0.869786	0.969302	0.546652	0.643247	0.63653	0.729405	0.63432	0.73149	0.687	0.792212	0.71466	0.815027	0.67134	0.773081	0.610192	0.742717	0.684097	0.793119	0.639421	0.742264		0.00168083	0.00148779	0.00143042	0.00149681	0.0016257	0.00156574	0.00158716	0.00174401	0.00168587	0.00160435
1944	0.929617	0.597343	0.685268	0.685313	0.742203	0.767294	0.724695	0.684738	0.741298	0.693354	0.866923	0.968281	0.5445	0.6423	0.63446	0.728493	0.632155	0.730537	0.684643	0.791177	0.712372	0.814032	0.669021	0.772072	0.607055	0.741737	0.681652	0.792046	0.637077	0.741244		0.00161749	0.00143173	0.00137649	0.00144048	0.00156774	0.00152012	0.00154092	0.00169049	0.00162645	0.00155761
1945	0.928056	0.595961	0.68394	0.683923	0.740686	0.765807	0.723187	0.683088	0.739722	0.69183	0.86416	0.967296	0.542423	0.641385	0.632464	0.727614	0.630065	0.729617	0.68236	0.790177	0.710132	0.813065	0.66675	0.771092	0.603995	0.740787	0.679282	0.791009	0.634781	0.740253		0.00156087	0.00138163	0.00132829	0.00139017	0.00151777	0.00148713	0.00150747	0.00164962	0.0015756	0.0015238
1946	0.926546	0.594625	0.682655	0.682578	0.73921	0.764339	0.721699	0.681466	0.738189	0.690325	0.861499	0.966344	0.540444	0.640501	0.630561	0.726764	0.628074	0.728727	0.680173	0.789207	0.707949	0.812121	0.664537	0.770135	0.601011	0.739861	0.677009	0.790003	0.632545	0.739286		0.00150991	0.00133653	0.0012849	0.00134494	0.00147537	0.00146828	0.00148837	0.00162247	0.00153295	0.00150449
1947	0.925086	0.593335	0.681415	0.681279	0.737776	0.762879	0.720219	0.679862	0.736697	0.688829	0.858945	0.965425	0.538527	0.639652	0.628718	0.725948	0.626145	0.727873	0.678039	0.788274	0.705767	0.811202	0.662326	0.769203	0.598093	0.738969	0.674789	0.789034	0.630309	0.738344		0.0014603	0.00129003	0.00124015	0.00129834	0.00143436	0.00146019	0.00148016	0.00160374	0.00149228	0.00149619
1948	0.923668	0.592082	0.680211	0.680018	0.736368	0.761401	0.718721	0.678252	0.73523	0.687315	0.856471	0.964533	0.536673	0.638829	0.626936	0.725156	0.624278	0.727044	0.675952	0.787363	0.703562	0.81029	0.660091	0.768279	0.595172	0.73809	0.672612	0.788087	0.62805	0.73741		0.00141836	0.00125301	0.0012045	0.00126133	0.00140749	0.00147782	0.00149803	0.00161033	0.00146699	0.00151426
1949	0.922291	0.590867	0.679043	0.678795	0.734984	0.759887	0.717186	0.676619	0.733784	0.685763	0.854071	0.963755	0.53488	0.638187	0.625212	0.724539	0.622472	0.726399	0.673902	0.786644	0.7013	0.809542	0.657798	0.767521	0.592204	0.737396	0.67047	0.787339	0.625733	0.736644		0.00137677	0.00121457	0.00116748	0.00122298	0.00138408	0.00151419	0.0015349	0.00163277	0.00144631	0.00155153
1950	0.920951	0.589686	0.677908	0.677605	0.733611	0.758305	0.715583	0.674937	0.732344	0.684143	0.851737	0.962996	0.533142	0.637562	0.623541	0.723938	0.620721	0.725769	0.671874	0.785935	0.698937	0.808777	0.655403	0.766745	0.589158	0.736697	0.668341	0.786598	0.623311	0.735859		0.00133958	0.00118149	0.0011356	0.0011901	0.00137281	0.00158139	0.00160302	0.00168196	0.00143963	0.00162038
1951	0.919644	0.588535	0.676802	0.676445	0.73224	0.756625	0.713879	0.673178	0.730898	0.682421	0.849459	0.962255	0.531445	0.636952	0.621911	0.723352	0.619012	0.725155	0.66984	0.785232	0.696414	0.807982	0.652845	0.76594	0.585966	0.735984	0.666196	0.785861	0.620725	0.735045		0.00130692	0.00115064	0.00110584	0.0011596	0.0013717	0.0016805	0.00170349	0.00175841	0.00144541	0.00172194
1952	0.918371	0.587415	0.675725	0.675315	0.730859	0.75481	0.71204	0.671314	0.729434	0.680562	0.847268	0.961532	0.529834	0.636356	0.620363	0.722779	0.617387	0.724555	0.667835	0.784529	0.693721	0.807144	0.650115	0.76509	0.582635	0.735251	0.664064	0.785122	0.617966	0.734186		0.00127321	0.00112048	0.00107673	0.00112995	0.00138057	0.00181415	0.00183896	0.00186423	0.00146424	0.00185888
1953	0.917127	0.586319	0.674672	0.67421	0.729454	0.752822	0.710024	0.669313	0.727931	0.678524	0.845128	0.960824	0.528261	0.635773	0.618851	0.722219	0.615798	0.723967	0.665788	0.783822	0.690754	0.806247	0.647108	0.76418	0.579045	0.734487	0.66187	0.784373	0.614926	0.733267		0.00124453	0.00109539	0.00105247	0.00110559	0.0014053	0.00198861	0.00201582	0.00200153	0.00150298	0.00203765
1954	0.915907	0.585246	0.673642	0.673126	0.728009	0.750617	0.707789	0.667139	0.72637	0.676265	0.843035	0.960131	0.526722	0.635202	0.617372	0.72167	0.614243	0.723391	0.66368	0.783104	0.687453	0.805273	0.643761	0.763193	0.575141	0.733684	0.659583	0.783608	0.611544	0.732269		0.00121926	0.00107279	0.00103057	0.00108398	0.00144472	0.00220507	0.00223523	0.00217407	0.00156147	0.00225944
1955	0.914712	0.584195	0.672632	0.672061	0.72651	0.748155	0.705294	0.664763	0.724728	0.673742	0.840983	0.959451	0.525212	0.634642	0.615921	0.721132	0.612714	0.722825	0.661483	0.78237	0.683755	0.804206	0.640013	0.762111	0.570863	0.732833	0.657168	0.782818	0.607754	0.731175		0.00119581	0.0010518	0.00101017	0.00106427	0.00149905	0.00246192	0.0024956	0.00237564	0.00164146	0.00252263
1956	0.913537	0.583161	0.67164	0.671014	0.724941	0.7454	0.702501	0.662157	0.722983	0.67092	0.83897	0.958783	0.523728	0.634092	0.614495	0.720603	0.611209	0.722269	0.659176	0.781613	0.679607	0.803027	0.635808	0.760916	0.566166	0.731927	0.654589	0.781993	0.603504	0.729967		0.00117448	0.00103318	0.000992028	0.0010473	0.00156931	0.00275467	0.00279235	0.00260554	0.00174531	0.0028226
1957	0.912382	0.582145	0.670664	0.669982	0.723286	0.742324	0.699383	0.659302	0.721109	0.667767	0.83699	0.958127	0.522267	0.633551	0.613092	0.720084	0.609723	0.721722	0.656735	0.780826	0.674965	0.80172	0.631102	0.759592	0.561011	0.730958	0.651809	0.781123	0.598747	0.728628		0.00115523	0.00101618	0.00097538	0.0010324	0.00165477	0.00307645	0.00311853	0.0028553	0.00187408	0.00315231
1958	0.911244	0.581144	0.669704	0.668962	0.721532	0.738905	0.695917	0.656185	0.71908	0.664264	0.83504	0.95748	0.520827	0.633019	0.611709	0.719573	0.608255	0.721182	0.654139	0.780002	0.669791	0.800271	0.625858	0.758123	0.555377	0.729924	0.64879	0.780197	0.593446	0.727144		0.00113806	0.00100132	0.000960729	0.00102016	0.00175407	0.00341871	0.00346548	0.00311696	0.00202856	0.00350301
1959	0.910121	0.580157	0.668757	0.667952	0.719666	0.735132	0.692093	0.652806	0.716873	0.660398	0.83313	0.956843	0.519424	0.632495	0.610362	0.719069	0.606818	0.720649	0.651386	0.779135	0.664084	0.798668	0.620073	0.756498	0.549277	0.728823	0.645511	0.779203	0.587599	0.725501		0.00112283	0.00098741	0.000946892	0.00100951	0.00186597	0.00377295	0.00382456	0.0033794	0.00220729	0.00386598
1960	0.909012	0.579181	0.667822	0.666951	0.717678	0.731006	0.687911	0.64917	0.714465	0.656171	0.831248	0.956215	0.518042	0.631978	0.609036	0.718572	0.605396	0.720121	0.648446	0.778218	0.657837	0.796905	0.61374	0.754711	0.542711	0.727652	0.641921	0.778129	0.581198	0.723694		0.00110915	0.000975095	0.000934519	0.00100115	0.00198756	0.0041256	0.00418204	0.00363582	0.00240845	0.00422734
1961	0.907915	0.578218	0.6669	0.665957	0.715562	0.726531	0.683374	0.645293	0.711835	0.651585	0.829393	0.955593	0.516677	0.631466	0.607726	0.718081	0.603984	0.719597	0.645304	0.777246	0.651071	0.794978	0.606881	0.752757	0.535714	0.726407	0.637983	0.776965	0.574264	0.72172		0.00109703	0.000963064	0.000922311	0.000993893	0.00211604	0.00447576	0.00453699	0.00387699	0.00263015	0.00458613
1962	0.906827	0.577263	0.665986	0.664965	0.71331	0.721727	0.678505	0.641206	0.708963	0.646663	0.827554	0.954977	0.51532	0.63096	0.606426	0.717595	0.602571	0.719076	0.641949	0.776214	0.643825	0.792889	0.599536	0.75064	0.528337	0.725089	0.633665	0.775699	0.56684	0.71958		0.00108766	0.000955022	0.000913775	0.000991579	0.00225208	0.00480334	0.00486905	0.00408682	0.00287173	0.00492178
1963	0.905748	0.576315	0.66508	0.663974	0.710918	0.716629	0.673337	0.636949	0.705837	0.641439	0.825741	0.954367	0.513994	0.630457	0.605155	0.717114	0.601178	0.718557	0.6384	0.775119	0.636212	0.790647	0.591819	0.748367	0.520664	0.723703	0.628968	0.774322	0.559039	0.717282		0.00107948	0.000948101	0.000906151	0.000991456	0.00239276	0.00509807	0.00516781	0.00425679	0.00312572	0.00522378
1964	0.904673	0.575371	0.664178	0.662978	0.708383	0.711283	0.667917	0.63256	0.702443	0.635961	0.823938	0.953759	0.512671	0.629958	0.603888	0.716635	0.599775	0.718038	0.634637	0.773958	0.628303	0.788261	0.583802	0.745949	0.512744	0.722256	0.623856	0.772827	0.550935	0.714838		0.00107494	0.000944484	0.000901465	0.000995865	0.00253453	0.00534661	0.00541975	0.00438905	0.00339394	0.00547845
1965	0.903599	0.574427	0.663279	0.661974	0.705709	0.705735	0.662294	0.628082	0.698774	0.630277	0.822139	0.953155	0.511348	0.629462	0.602624	0.71616	0.598358	0.717517	0.630676	0.772731	0.620183	0.785749	0.575571	0.743403	0.504661	0.720757	0.618329	0.771207	0.542614	0.712264		0.00107334	0.000943683	0.000899212	0.00100444	0.00267369	0.0055473	0.00562318	0.00447789	0.00366883	0.00568409
1966	0.902525	0.573482	0.662381	0.660957	0.702902	0.700048	0.656529	0.62356	0.694833	0.62445	0.820347	0.95255	0.510023	0.628966	0.60136	0.715685	0.596922	0.716993	0.626537	0.771437	0.611905	0.783133	0.56718	0.74075	0.496506	0.719215	0.612394	0.769459	0.534133	0.709583		0.0010748	0.000944858	0.000898541	0.00101647	0.00280743	0.00568709	0.00576489	0.0045222	0.00394113	0.00582732
1967	0.901446	0.572535	0.661482	0.659926	0.69997	0.694284	0.650685	0.619034	0.690629	0.618543	0.81855	0.951946	0.508689	0.62847	0.600089	0.715211	0.595457	0.716463	0.622231	0.770078	0.603551	0.780437	0.558711	0.738017	0.488344	0.71764	0.606092	0.767582	0.525573	0.706821		0.00107853	0.000947534	0.000898929	0.00103159	0.00293152	0.00576478	0.00584364	0.00452612	0.00420406	0.00590693
1968	0.90036	0.571579	0.660578	0.658872	0.696923	0.688473	0.644796	0.614535	0.686174	0.612589	0.816743	0.951339	0.507343	0.627972	0.598809	0.714736	0.593957	0.715926	0.617777	0.76866	0.595198	0.777675	0.550244	0.735218	0.480271	0.716044	0.599456	0.765582	0.517013	0.703991		0.00108651	0.000955225	0.000903715	0.00105346	0.00304746	0.00581031	0.00588979	0.00449863	0.00445523	0.00595359
1969	0.899263	0.570614	0.659668	0.657793	0.693768	0.682693	0.638936	0.610092	0.681491	0.606666	0.814922	0.950727	0.505979	0.627471	0.597517	0.714259	0.592414	0.71538	0.613182	0.767182	0.586917	0.774868	0.54185	0.732373	0.472395	0.714433	0.592525	0.763463	0.508529	0.701115		0.00109705	0.000964992	0.000909872	0.00107927	0.00315467	0.00578015	0.00585922	0.00444301	0.00468258	0.00592268
1970	0.89815	0.569636	0.658749	0.656682	0.690517	0.676968	0.633133	0.60574	0.676607	0.600801	0.813082	0.95011	0.504592	0.626965	0.596208	0.713779	0.59082	0.714821	0.608457	0.765647	0.578764	0.772036	0.533586	0.729502	0.464737	0.712818	0.585341	0.76123	0.500175	0.698213		0.00111212	0.000978372	0.00091891	0.00111062	0.00325122	0.00572465	0.00580296	0.00435223	0.00488398	0.00586581
1971	0.897019	0.568641	0.657819	0.655535	0.687175	0.671311	0.627399	0.601476	0.671549	0.595004	0.811213	0.949484	0.503176	0.626454	0.594877	0.713294	0.589164	0.714248	0.603612	0.764057	0.570783	0.769197	0.525496	0.726624	0.457325	0.711207	0.577934	0.758892	0.491997	0.695303		0.00113115	0.000995412	0.000930569	0.0011477	0.00334214	0.00565725	0.00573464	0.00426411	0.00505836	0.00579675
1972	0.895864	0.567624	0.656873	0.654344	0.683746	0.665774	0.621786	0.597326	0.666349	0.58933	0.809311	0.948848	0.501722	0.625934	0.593517	0.712803	0.587437	0.713657	0.59866	0.762417	0.563015	0.766377	0.517621	0.723765	0.450187	0.709614	0.570355	0.75646	0.484037	0.692413		0.00115497	0.00101671	0.000945382	0.00119104	0.00342878	0.00553743	0.00561318	0.00415047	0.00519947	0.00567398
1973	0.894681	0.566582	0.65591	0.653103	0.680242	0.660367	0.616305	0.59331	0.661034	0.58379	0.807367	0.948199	0.500226	0.625405	0.592126	0.712305	0.585629	0.713046	0.593609	0.760728	0.555469	0.763592	0.509972	0.720942	0.443333	0.708045	0.562656	0.753947	0.476306	0.689561		0.00118339	0.00104208	0.000963243	0.00124045	0.0035044	0.00540672	0.00548068	0.0040159	0.00531597	0.00554004
1974	0.893463	0.56551	0.654926	0.651806	0.67667	0.655101	0.610967	0.589423	0.655649	0.578394	0.805374	0.947535	0.49868	0.624863	0.590699	0.711798	0.58373	0.712411	0.588466	0.758993	0.548155	0.760854	0.502558	0.718167	0.436768	0.706506	0.554888	0.751366	0.468811	0.686755		0.00121748	0.00107225	0.000984492	0.00129669	0.00357171	0.00526576	0.0053378	0.00388712	0.00538452	0.00539561
1975	0.892207	0.564405	0.653919	0.650449	0.673033	0.649983	0.605779	0.58568	0.650231	0.573149	0.803325	0.946853	0.497078	0.624308	0.589231	0.71128	0.581732	0.711751	0.583237	0.757217	0.541085	0.758171	0.495391	0.715446	0.430488	0.705001	0.547101	0.748735	0.461567	0.684005		0.0012563	0.00110473	0.00100663	0.00135764	0.00363694	0.00511848	0.0051885	0.00374272	0.00541803	0.00524469
1976	0.890907	0.563261	0.652886	0.649022	0.669331	0.645012	0.60074	0.582073	0.644807	0.568056	0.801212	0.94615	0.495414	0.623736	0.587718	0.710751	0.579624	0.71106	0.577929	0.755405	0.534283	0.755545	0.488496	0.712785	0.424487	0.703534	0.539341	0.746077	0.454597	0.681315		0.00130042	0.00114357	0.00103335	0.00142639	0.00370237	0.00497067	0.00503866	0.00360691	0.00542412	0.00509324
1977	0.889557	0.562076	0.651824	0.647522	0.665566	0.640193	0.595855	0.578589	0.639391	0.563118	0.799034	0.945424	0.493688	0.623146	0.586166	0.710208	0.577407	0.710337	0.57255	0.753561	0.527753	0.752981	0.481877	0.710186	0.41875	0.702106	0.53165	0.743405	0.447906	0.678687		0.0013495	0.00118579	0.00106174	0.00150018	0.00376444	0.00481914	0.00488506	0.00348427	0.00541591	0.00493797
1978	0.888153	0.560844	0.650732	0.645943	0.661743	0.635534	0.591132	0.575226	0.634021	0.558344	0.796779	0.944672	0.491889	0.622536	0.584564	0.70965	0.575069	0.709578	0.567097	0.751685	0.521472	0.750471	0.47551	0.707641	0.413263	0.700719	0.524052	0.740731	0.44147	0.676115		0.00140429	0.00123185	0.00109214	0.00157917	0.00382288	0.00465931	0.00472305	0.00336228	0.00536959	0.0047742
1979	0.886687	0.559559	0.649605	0.644277	0.657864	0.631024	0.586561	0.571988	0.628718	0.553724	0.794436	0.943891	0.490008	0.621902	0.582906	0.709076	0.572599	0.70878	0.561571	0.74978	0.515444	0.74801	0.469399	0.705146	0.408007	0.699373	0.516571	0.738067	0.435293	0.673593		0.00146542	0.0012845	0.00112663	0.00166589	0.00387941	0.00450918	0.00457087	0.00323803	0.00530332	0.00462037
1980	0.885156	0.558218	0.648442	0.642519	0.65394	0.626667	0.582143	0.568862	0.623493	0.549258	0.791998	0.943078	0.488048	0.621243	0.581197	0.708484	0.569998	0.707941	0.555988	0.747848	0.509656	0.745598	0.463532	0.702702	0.40296	0.698067	0.509238	0.735422	0.429362	0.671123		0.00153187	0.00134103	0.00116272	0.001758	0.00392415	0.00435783	0.00441744	0.00312613	0.00522501	0.00446528
1981	0.883552	0.556815	0.64724	0.640663	0.649978	0.622449	0.577868	0.565838	0.618362	0.544937	0.789457	0.942229	0.485993	0.620559	0.579426	0.707874	0.567254	0.707061	0.550347	0.745893	0.504096	0.743239	0.457896	0.700311	0.398103	0.696801	0.502074	0.732805	0.423665	0.668705		0.00160374	0.00140322	0.00120192	0.00185596	0.0039615	0.00421758	0.00427528	0.00302464	0.00513113	0.00432158
1982	0.881871	0.555346	0.645998	0.638706	0.645986	0.618379	0.573743	0.562909	0.613336	0.540767	0.786806	0.941343	0.483838	0.619846	0.57759	0.707244	0.56436	0.706137	0.544658	0.743917	0.498756	0.74093	0.452483	0.69797	0.393422	0.695572	0.495109	0.730215	0.418193	0.66634		0.00168056	0.00146916	0.00124218	0.0019574	0.00399231	0.00406976	0.00412543	0.00292867	0.00502586	0.00417012
1983	0.88011	0.553807	0.644715	0.636644	0.641971	0.614491	0.569801	0.560071	0.608431	0.536782	0.784042	0.940419	0.481584	0.619105	0.575695	0.706593	0.561321	0.705168	0.538935	0.741918	0.4937	0.738672	0.447358	0.695681	0.388905	0.694379	0.488352	0.727651	0.413013	0.664026		0.0017616	0.00153851	0.00128336	0.00206172	0.00401517	0.00388845	0.00394164	0.00283806	0.00490458	0.00398433
1984	0.878262	0.552196	0.643389	0.634475	0.637941	0.610731	0.56599	0.557319	0.603654	0.53293	0.781156	0.939455	0.479222	0.618332	0.573733	0.70592	0.558128	0.704152	0.533196	0.739894	0.488864	0.736463	0.442456	0.693442	0.384551	0.693217	0.481808	0.725117	0.408058	0.661762		0.00184814	0.00161173	0.00132556	0.00216879	0.00402951	0.00375993	0.00381137	0.00275151	0.00477758	0.00385265
1985	0.876321	0.550507	0.64202	0.632198	0.633904	0.607118	0.562327	0.55465	0.599	0.529227	0.778143	0.938451	0.476747	0.617525	0.571703	0.705224	0.554781	0.703087	0.527458	0.737848	0.48427	0.734302	0.437799	0.691252	0.380339	0.692086	0.475492	0.722618	0.40335	0.659548		0.0019408	0.00168875	0.00136917	0.00227676	0.00403715	0.00361313	0.00366255	0.0026697	0.00465386	0.00370222
1986	0.874285	0.548739	0.640607	0.629815	0.62986	0.60366	0.558822	0.552061	0.594468	0.525684	0.774998	0.937405	0.474159	0.616685	0.569606	0.704506	0.551276	0.701975	0.521746	0.735785	0.479873	0.732226	0.433342	0.689147	0.376266	0.690982	0.469385	0.720156	0.398845	0.657421		0.00203624	0.00176812	0.00141357	0.00238349	0.00404386	0.00345831	0.00350562	0.00258842	0.00453233	0.00354359
1987	0.872151	0.54689	0.63915	0.627324	0.625817	0.600332	0.555448	0.54955	0.590058	0.522274	0.771717	0.936316	0.471452	0.615809	0.567444	0.703764	0.547618	0.700813	0.51607	0.733707	0.475618	0.730267	0.429028	0.687162	0.372323	0.689902	0.463491	0.717735	0.394485	0.655414		0.00213363	0.00184828	0.00145654	0.00249096	0.00404335	0.00332767	0.0033732	0.00251104	0.00440979	0.00340973
1988	0.869917	0.544959	0.63765	0.624726	0.621783	0.597148	0.552221	0.547107	0.585762	0.519012	0.768296	0.935185	0.468624	0.614896	0.565217	0.702998	0.543809	0.699602	0.510447	0.731619	0.471525	0.728395	0.42488	0.685263	0.368493	0.688843	0.457818	0.715355	0.390291	0.653495		0.0022339	0.00193128	0.00149961	0.00259785	0.00403419	0.0031834	0.00322695	0.00244293	0.00429587	0.0032619
1989	0.867581	0.542945	0.63611	0.622026	0.61777	0.594132	0.549164	0.544725	0.58162	0.515922	0.764732	0.93401	0.465676	0.613945	0.562927	0.702209	0.539857	0.698341	0.504891	0.729525	0.467601	0.726591	0.420902	0.683435	0.364769	0.687804	0.452351	0.713018	0.386271	0.651647		0.0023364	0.00201365	0.00154038	0.00270021	0.00401295	0.00301612	0.00305738	0.00238267	0.0041424	0.00309049
1990	0.86514	0.540848	0.63453	0.619228	0.613786	0.591227	0.546219	0.542399	0.577647	0.512945	0.761024	0.932792	0.462607	0.612955	0.560576	0.701396	0.535765	0.697031	0.499425	0.727429	0.463802	0.724839	0.41705	0.681659	0.361159	0.686783	0.447092	0.710725	0.382377	0.649852		0.00244064	0.00209764	0.00158027	0.00279765	0.0039839	0.00290504	0.00294478	0.00232541	0.00397248	0.00297667
1991	0.862595	0.538669	0.632912	0.616339	0.609852	0.588452	0.543406	0.540128	0.573784	0.510101	0.757172	0.931532	0.459423	0.611925	0.558171	0.70056	0.531545	0.695671	0.494052	0.725334	0.460129	0.723143	0.413327	0.679939	0.357643	0.685777	0.442087	0.708475	0.378614	0.648113		0.00254502	0.00217924	0.00161827	0.00288968	0.00393377	0.00277529	0.00281326	0.00227087	0.00386302	0.00284373
1992	0.859946	0.53641	0.631258	0.61336	0.605986	0.585795	0.540713	0.537915	0.570064	0.507379	0.753177	0.930231	0.456122	0.610854	0.555712	0.699702	0.527205	0.694263	0.488787	0.723244	0.456615	0.721496	0.409766	0.67827	0.354213	0.684786	0.437275	0.706289	0.375014	0.646426		0.0026486	0.00225851	0.00165375	0.00297854	0.00386582	0.0026567	0.00269304	0.00221319	0.00372051	0.00272221
1993	0.857193	0.534073	0.629569	0.610297	0.60219	0.583248	0.53813	0.535756	0.566473	0.504769	0.74904	0.928889	0.452706	0.609743	0.553202	0.698822	0.522754	0.692808	0.483635	0.721163	0.453237	0.719902	0.406342	0.676654	0.350866	0.683809	0.432681	0.704211	0.371553	0.644792		0.00275295	0.00233667	0.0016885	0.00306341	0.00379656	0.00254771	0.00258257	0.00215949	0.00359082	0.00261054
1994	0.854338	0.53166	0.627846	0.607158	0.598475	0.580818	0.535668	0.533651	0.563017	0.502279	0.744765	0.927511	0.449181	0.608591	0.550647	0.69792	0.518204	0.69131	0.478601	0.719094	0.449992	0.718363	0.403052	0.675094	0.34761	0.682845	0.428249	0.702237	0.368227	0.643216		0.0028558	0.00241386	0.00172311	0.00313865	0.00371488	0.00242935	0.00246259	0.00210481	0.00345574	0.00248926
1995	0.851383	0.529173	0.626094	0.603961	0.59484	0.578492	0.53331	0.531605	0.559692	0.499896	0.740355	0.926097	0.445552	0.607399	0.548048	0.696998	0.513568	0.689771	0.473692	0.717039	0.446837	0.716882	0.399854	0.673593	0.344436	0.681893	0.423975	0.700361	0.364995	0.641698		0.00295435	0.00248626	0.00175175	0.00319731	0.00363487	0.00232647	0.0023583	0.00204586	0.00332504	0.00238384
1996	0.848331	0.526616	0.624312	0.600713	0.591277	0.576279	0.531066	0.529607	0.556494	0.497628	0.735813	0.924651	0.441823	0.606169	0.54541	0.696056	0.508859	0.688195	0.468912	0.715001	0.443777	0.71546	0.396752	0.672151	0.341339	0.680953	0.419861	0.698554	0.361859	0.640241		0.00305235	0.00255739	0.00178241	0.00324755	0.00356255	0.00221305	0.00224332	0.00199758	0.00319793	0.00226762
1997	0.845185	0.523996	0.622506	0.597426	0.587808	0.57417	0.528929	0.527669	0.553421	0.495467	0.73115	0.923175	0.438008	0.604901	0.54274	0.695096	0.504095	0.686584	0.464272	0.712983	0.440828	0.714097	0.393763	0.67077	0.33832	0.680024	0.415887	0.696795	0.358837	0.638844		0.00314566	0.00261998	0.00180652	0.00328752	0.00346904	0.00210883	0.00213768	0.00193873	0.00307316	0.00216083
1998	0.841968	0.521346	0.62071	0.594124	0.584419	0.572157	0.526889	0.525777	0.55047	0.493405	0.726368	0.921673	0.43411	0.603598	0.540036	0.694119	0.499286	0.684942	0.459775	0.711001	0.437978	0.712793	0.390873	0.669448	0.335379	0.679106	0.412058	0.69507	0.355917	0.637509		0.00321717	0.00265038	0.00179557	0.00330174	0.00338924	0.00201247	0.00204	0.00189164	0.00295066	0.0020621
1999	0.83867	0.518646	0.618903	0.5908	0.581094	0.570235	0.52494	0.523923	0.547654	0.491435	0.721474	0.920143	0.430135	0.602261	0.537301	0.693125	0.494445	0.683274	0.455418	0.709079	0.435211	0.71155	0.388068	0.668188	0.332518	0.6782	0.408353	0.693376	0.353081	0.636234		0.00329833	0.00269933	0.00180696	0.0033236	0.00332483	0.0019226	0.0019489	0.00185407	0.00281648	0.00197001
2000	0.835288	0.515895	0.617074	0.587453	0.577866	0.568402	0.523082	0.522123	0.544944	0.489557	0.716476	0.918583	0.426093	0.600892	0.534541	0.692117	0.489586	0.681583	0.451206	0.707218	0.432521	0.710365	0.385342	0.666987	0.329729	0.677304	0.404775	0.691752	0.350326	0.635021		0.0033816	0.00275077	0.00182885	0.00334731	0.00322797	0.00183271	0.00185778	0.00180015	0.00270954	0.0018779
2001	0.831828	0.513099	0.615225	0.584091	0.57474	0.566646	0.521302	0.520369	0.542339	0.487758	0.711384	0.916996	0.421992	0.599493	0.531758	0.691095	0.484732	0.679873	0.447154	0.70542	0.429936	0.709239	0.382722	0.665846	0.327009	0.676418	0.401307	0.690178	0.347677	0.633867		0.00345988	0.00279598	0.00184894	0.00336162	0.00312674	0.00175566	0.00177967	0.00175347	0.00260486	0.00179895
2002	0.828298	0.510263	0.613359	0.580725	0.57171	0.564968	0.519601	0.518655	0.539852	0.486039	0.706207	0.915385	0.417842	0.598066	0.528957	0.69006	0.479902	0.678147	0.443241	0.703685	0.427445	0.708167	0.380197	0.664759	0.324362	0.675548	0.39799	0.688673	0.345125	0.632769		0.0035305	0.00283615	0.00186659	0.00336667	0.00302968	0.00167816	0.00170112	0.00171407	0.00248739	0.00171954
2003	0.824708	0.507391	0.611477	0.577354	0.568782	0.563368	0.517979	0.516979	0.537469	0.484399	0.700953	0.913752	0.413651	0.596614	0.526141	0.689014	0.475104	0.676411	0.439433	0.702013	0.425008	0.707153	0.377727	0.66373	0.321792	0.674704	0.394784	0.687235	0.342627	0.631729		0.00358997	0.00287247	0.00188183	0.0033709	0.00292792	0.00160012	0.00162201	0.00167613	0.00238345	0.00163958
2004	0.821066	0.504488	0.609582	0.573985	0.565942	0.561834	0.516424	0.515333	0.535162	0.482827	0.69563	0.912097	0.409431	0.595139	0.523314	0.687957	0.470349	0.674666	0.435755	0.700405	0.42265	0.706209	0.375336	0.662774	0.319285	0.673952	0.391653	0.685852	0.340211	0.630762		0.00364192	0.00290313	0.00189456	0.00336916	0.00284018	0.00153409	0.00155507	0.00164601	0.00230611	0.00157191
2005	0.817377	0.50156	0.607677	0.570626	0.563196	0.560364	0.514934	0.513725	0.532967	0.481321	0.690249	0.910433	0.405197	0.593644	0.520479	0.686891	0.465649	0.672918	0.43221	0.698858	0.420362	0.705333	0.373016	0.661886	0.316833	0.673242	0.388614	0.684524	0.337866	0.629865		0.00368907	0.00292775	0.00190509	0.00335883	0.00274603	0.00147021	0.00149032	0.00160781	0.00219525	0.00150646
2006	0.813645	0.498608	0.605764	0.567289	0.560531	0.558958	0.513509	0.512153	0.530869	0.47988	0.684819	0.908761	0.400956	0.592131	0.517638	0.685817	0.461014	0.671168	0.428794	0.697343	0.418161	0.704499	0.370785	0.661041	0.31445	0.672539	0.385682	0.683252	0.335611	0.62901		0.00373142	0.00295175	0.0019136	0.00333661	0.00266497	0.00140587	0.0014251	0.00157234	0.00209827	0.00144054
2007	0.809878	0.495641	0.603843	0.563981	0.557968	0.557612	0.512144	0.510618	0.528865	0.478501	0.679351	0.907083	0.396718	0.590603	0.514797	0.684735	0.456452	0.669421	0.425503	0.69586	0.416047	0.703731	0.368643	0.660262	0.312124	0.671845	0.38283	0.682033	0.333445	0.628223		0.00376781	0.00296764	0.00192012	0.00330846	0.00256265	0.00134571	0.00136412	0.00153495	0.00200403	0.0013789
2008	0.80608	0.492663	0.601919	0.560713	0.555495	0.556334	0.510849	0.509117	0.526944	0.477191	0.673855	0.905404	0.392492	0.589061	0.51196	0.683648	0.451972	0.667679	0.422308	0.694407	0.413997	0.703027	0.366564	0.659549	0.309849	0.671199	0.380049	0.68086	0.331344	0.627502		0.00379759	0.00297781	0.00192462	0.0032677	0.00247278	0.00127844	0.00129593	0.00150152	0.00192101	0.00130996
2009	0.802263	0.48968	0.599991	0.557503	0.553108	0.555103	0.509601	0.507646	0.525107	0.47593	0.66834	0.903726	0.388289	0.58751	0.509126	0.682555	0.447581	0.665945	0.419205	0.692985	0.411992	0.702377	0.364532	0.65889	0.307643	0.67056	0.377329	0.679729	0.32929	0.626836		0.00381652	0.0029826	0.00192738	0.00321027	0.00238721	0.00123077	0.00124761	0.00147063	0.00183679	0.00126112
2010	0.798432	0.486698	0.598063	0.554355	0.550807	0.553929	0.50841	0.506236	0.523339	0.474727	0.662818	0.902056	0.384114	0.585951	0.5063	0.681465	0.443282	0.664221	0.416191	0.691604	0.410043	0.701786	0.362557	0.65829	0.305495	0.669938	0.374703	0.678638	0.327293	0.62623		0.00383103	0.00298177	0.00192826	0.00314755	0.00230099	0.00117451	0.00119058	0.00141034	0.00176759	0.00120348
2011	0.794594	0.483726	0.596133	0.551271	0.548588	0.552806	0.507272	0.504864	0.521652	0.473576	0.657299	0.900396	0.379973	0.584386	0.503482	0.68038	0.439076	0.66251	0.413256	0.690286	0.408155	0.701251	0.360642	0.657748	0.303414	0.669349	0.372192	0.677608	0.325358	0.625681		0.00383841	0.00297283	0.00193032	0.00308374	0.00221955	0.00112265	0.00113801	0.00137169	0.00168762	0.00115033
2012	0.790758	0.480776	0.594204	0.548252	0.546445	0.55174	0.506192	0.50353	0.520035	0.472484	0.651789	0.898749	0.375874	0.582817	0.500676	0.6793	0.434967	0.660838	0.410391	0.689029	0.406325	0.700763	0.358788	0.657254	0.301374	0.668821	0.369744	0.676624	0.323484	0.625182		0.00383634	0.0029494	0.00192929	0.00301989	0.00214273	0.00106572	0.0010803	0.00133421	0.00161676	0.001092
2013	0.78693	0.477855	0.592277	0.545297	0.54438	0.550728	0.505166	0.502238	0.518476	0.471447	0.646299	0.897121	0.371822	0.581247	0.497885	0.678227	0.430959	0.659217	0.407626	0.687823	0.404563	0.700324	0.357001	0.656809	0.299381	0.668345	0.367368	0.675701	0.321677	0.624732		0.00382731	0.00292092	0.00192638	0.00295455	0.00206547	0.00101244	0.00102629	0.00129182	0.0015588	0.00103741
2014	0.783115	0.474968	0.590354	0.542411	0.542394	0.549763	0.504188	0.501005	0.516981	0.470458	0.640835	0.895514	0.367824	0.579678	0.495111	0.677163	0.427055	0.657647	0.404962	0.686652	0.402865	0.699929	0.355281	0.656408	0.297423	0.667916	0.365052	0.674823	0.319938	0.624328		0.00381492	0.00288747	0.00192284	0.00288598	0.00198567	0.000964914	0.000978114	0.00123277	0.00149547	0.000988708
2015	0.779311	0.472115	0.588433	0.539587	0.540481	0.548839	0.503251	0.499806	0.515554	0.469512	0.635411	0.893931	0.363882	0.578111	0.492356	0.676107	0.423254	0.656129	0.40236	0.685513	0.401227	0.699567	0.35362	0.656041	0.295509	0.667531	0.362792	0.674014	0.31826	0.623956		0.00380396	0.002853	0.00192095	0.00282409	0.00191331	0.000923777	0.000936414	0.00119901	0.00142642	0.000946556
2016	0.775522	0.469292	0.586515	0.536826	0.538647	0.547971	0.502371	0.498644	0.514185	0.468622	0.630041	0.892377	0.360001	0.576565	0.489621	0.675061	0.419565	0.654662	0.399831	0.684412	0.399647	0.699239	0.352018	0.655708	0.293625	0.667191	0.360623	0.673244	0.316641	0.62362		0.00378984	0.00282278	0.00191801	0.00276084	0.00183304	0.000868524	0.000880406	0.00116208	0.00136922	0.000889941
2017	0.771751	0.466509	0.584604	0.534121	0.536888	0.547133	0.501522	0.497528	0.512877	0.467763	0.624735	0.890853	0.356185	0.575053	0.486905	0.674025	0.416	0.653247	0.397374	0.683365	0.398133	0.698938	0.350484	0.655404	0.291765	0.666887	0.358536	0.672525	0.31509	0.623312		0.00377036	0.00278295	0.0019116	0.00270523	0.0017594	0.000837624	0.000849082	0.0011164	0.00130861	0.000858279
2018	0.768019	0.463769	0.582703	0.53149	0.535198	0.546333	0.500711	0.496441	0.511623	0.466943	0.619499	0.889363	0.352437	0.573576	0.484208	0.673001	0.412555	0.651884	0.394989	0.682364	0.396678	0.698664	0.349008	0.655126	0.289933	0.666612	0.356497	0.671846	0.313598	0.623031		0.00373256	0.00273992	0.00190111	0.00263054	0.00169041	0.000800233	0.00081118	0.00108637	0.0012533	0.000819966
2019	0.764335	0.461076	0.580806	0.528935	0.533573	0.545579	0.499947	0.49539	0.510421	0.466171	0.61434	0.887903	0.348755	0.572133	0.481531	0.671988	0.409222	0.650548	0.392673	0.681395	0.395269	0.698414	0.347581	0.654872	0.28813	0.66637	0.354496	0.671217	0.312155	0.622775		0.00368354	0.00269357	0.00189658	0.00255556	0.00162429	0.000753643	0.000763953	0.00105084	0.00120234	0.000772227
2020	0.7607	0.458419	0.578917	0.526456	0.532023	0.544864	0.499222	0.494364	0.509264	0.465439	0.609268	0.886475	0.345146	0.570725	0.478894	0.670988	0.405979	0.649233	0.390413	0.680463	0.393906	0.698188	0.346199	0.654643	0.286367	0.66615	0.352565	0.670643	0.310758	0.622543		0.00363517	0.00265688	0.00188865	0.00247914	0.00155057	0.000714928	0.000724708	0.00102591	0.00115646	0.000732557
2021	0.757124	0.455798	0.577038	0.524048	0.530532	0.544198	0.498546	0.493372	0.508163	0.464756	0.604286	0.885082	0.341615	0.569353	0.476282	0.669999	0.402832	0.647938	0.388209	0.679579	0.392594	0.697978	0.344869	0.65443	0.284647	0.665952	0.350691	0.670124	0.309414	0.622328		0.00357627	0.00262069	0.001879	0.00240814	0.00149124	0.000666567	0.000675686	0.000992521	0.00110155	0.000683004
2022	0.753602	0.453221	0.575167	0.521712	0.52911	0.543576	0.497917	0.492406	0.507121	0.464119	0.599398	0.883725	0.338169	0.568016	0.473691	0.669024	0.399789	0.646663	0.386053	0.678738	0.391319	0.697784	0.343576	0.654234	0.28299	0.665774	0.348871	0.669645	0.308107	0.622129		0.00352172	0.00257698	0.0018713	0.00233598	0.00142127	0.000621084	0.00062958	0.000965484	0.00104174	0.000636399
2023	0.750131	0.450703	0.573305	0.519443	0.52774	0.542989	0.497321	0.491478	0.506132	0.463518	0.594616	0.882404	0.334802	0.566716	0.471121	0.668057	0.396851	0.645409	0.383945	0.677929	0.390078	0.697606	0.342318	0.654053	0.281363	0.665616	0.347088	0.669204	0.306835	0.621947		0.00347061	0.00251797	0.00186231	0.00226891	0.00137049	0.000587256	0.00059529	0.000928208	0.000989621	0.000601737
2024	0.746714	0.448238	0.571459	0.517251	0.526427	0.542438	0.496763	0.49059	0.505183	0.462953	0.589953	0.881122	0.331529	0.565451	0.468574	0.667098	0.393986	0.644188	0.381897	0.677147	0.388874	0.697439	0.341098	0.653884	0.279763	0.665467	0.345363	0.668804	0.305602	0.621776		0.00341755	0.00246471	0.00184609	0.00219142	0.00131266	0.000550704	0.000558238	0.000887767	0.000948602	0.000564284
2025	0.743356	0.445828	0.569628	0.515131	0.525165	0.541935	0.496253	0.489738	0.504272	0.462437	0.585425	0.879881	0.328352	0.564208	0.466052	0.666148	0.391194	0.643008	0.37992	0.676407	0.3877	0.697286	0.339908	0.653729	0.278191	0.665329	0.343702	0.668439	0.304399	0.621619		0.00335746	0.00241002	0.00183057	0.00212062	0.00126193	0.000503635	0.000510525	0.000852156	0.00091104	0.000516054
2026	0.740063	0.443475	0.567816	0.513092	0.523949	0.541471	0.495782	0.488935	0.503412	0.461962	0.581003	0.878681	0.325251	0.56298	0.463554	0.665211	0.388471	0.641869	0.378009	0.675706	0.386555	0.697146	0.338747	0.653587	0.276644	0.665195	0.342093	0.668103	0.303226	0.621475		0.00329333	0.00235304	0.00181197	0.00203834	0.00121588	0.000464147	0.000470497	0.000802916	0.000859914	0.000475593
2027	0.736825	0.441179	0.566019	0.511115	0.522784	0.54104	0.495346	0.48817	0.502585	0.461521	0.576674	0.877521	0.322226	0.561767	0.461087	0.664281	0.385834	0.640768	0.376164	0.675042	0.385436	0.697012	0.337613	0.653451	0.275121	0.665067	0.340538	0.667793	0.302079	0.621339		0.0032377	0.00229637	0.00179766	0.00197715	0.00116505	0.000430254	0.000436139	0.00076492	0.000826852	0.000440863
2028	0.733663	0.438937	0.564239	0.509199	0.521673	0.540644	0.494944	0.487436	0.501801	0.461115	0.572444	0.876401	0.319275	0.560571	0.458653	0.663361	0.383252	0.639704	0.374361	0.674414	0.384343	0.696889	0.336505	0.653327	0.273621	0.664942	0.339037	0.667508	0.30096	0.621213		0.00316189	0.00224174	0.00178001	0.00191594	0.00111091	0.000396245	0.000401666	0.000734721	0.000784093	0.000406016
2029	0.730577	0.43675	0.56248	0.507349	0.52061	0.540282	0.494578	0.486739	0.501066	0.460744	0.568332	0.875324	0.316407	0.559391	0.45626	0.662451	0.380731	0.638669	0.372597	0.673824	0.383272	0.696775	0.335419	0.653211	0.272156	0.664819	0.33758	0.667249	0.299861	0.621096		0.00308614	0.00218762	0.00175878	0.00184989	0.00106346	0.000361765	0.000366714	0.000696905	0.000734837	0.000370686
2030	0.72757	0.434605	0.560739	0.505561	0.519592	0.539946	0.494237	0.48607	0.500366	0.4604	0.564329	0.874289	0.313623	0.558229	0.453899	0.661553	0.378277	0.637664	0.370874	0.673257	0.382225	0.696669	0.334358	0.653103	0.270726	0.664705	0.336166	0.667011	0.298789	0.620987		0.00300687	0.00214477	0.00174088	0.00178788	0.00101799	0.00033602	0.000340617	0.000668637	0.000700574	0.000344306
2031	0.724652	0.432519	0.559014	0.503832	0.518612	0.539639	0.493925	0.485422	0.499702	0.460084	0.560429	0.873294	0.310914	0.557096	0.451569	0.660665	0.375913	0.636692	0.369198	0.672729	0.381198	0.696573	0.333317	0.653006	0.269344	0.664597	0.334797	0.66679	0.297736	0.620888		0.00291871	0.0020861	0.00172535	0.00172948	0.000980074	0.000307764	0.000311974	0.000648084	0.000663462	0.000315353
2032	0.721821	0.430498	0.557306	0.502153	0.517673	0.539355	0.493638	0.484809	0.499072	0.459794	0.556627	0.872339	0.308264	0.555994	0.449273	0.659788	0.373609	0.635758	0.367559	0.672237	0.380198	0.696483	0.332303	0.652915	0.26801	0.664496	0.33347	0.666586	0.296712	0.620796		0.00283046	0.00202038	0.00170743	0.00167932	0.000938594	0.000283571	0.000287451	0.000612967	0.000629908	0.000290564
2033	0.719071	0.428543	0.555621	0.50053	0.516775	0.539091	0.49337	0.484251	0.498477	0.459523	0.552924	0.871424	0.305672	0.554923	0.447013	0.658922	0.37136	0.634855	0.36597	0.671776	0.37922	0.6964	0.331312	0.652831	0.26671	0.664398	0.332174	0.666397	0.29571	0.620711		0.00274995	0.00195504	0.00168558	0.00162259	0.000897805	0.000263822	0.000267431	0.000557994	0.000595185	0.000270328
2034	0.716409	0.426649	0.553957	0.498963	0.515921	0.538845	0.49312	0.483734	0.497917	0.459271	0.549324	0.870549	0.303138	0.553881	0.444787	0.658067	0.369173	0.63398	0.364419	0.671346	0.378263	0.696327	0.330342	0.652757	0.265432	0.6643	0.330915	0.666222	0.294729	0.620636		0.00266255	0.00189398	0.00166356	0.00156707	0.000854966	0.000246431	0.000249803	0.000517665	0.000559941	0.000252508
2035	0.71382	0.424808	0.552316	0.497463	0.515102	0.538617	0.492889	0.483253	0.497391	0.459038	0.545819	0.869712	0.300663	0.55287	0.44259	0.657223	0.367041	0.633131	0.3629	0.670944	0.377327	0.696259	0.329393	0.652688	0.264172	0.664206	0.329689	0.666061	0.293771	0.620567		0.0025883	0.00184122	0.0016409	0.00150013	0.000818739	0.000227691	0.000230806	0.000481005	0.000526137	0.000233306
2036	0.711319	0.423017	0.550698	0.496021	0.514315	0.538402	0.492671	0.482786	0.496898	0.458817	0.542403	0.868911	0.298252	0.551886	0.44042	0.656391	0.364951	0.632307	0.361417	0.670564	0.376414	0.696199	0.328468	0.652627	0.262936	0.66412	0.328496	0.665911	0.292835	0.620505		0.00250119	0.00179131	0.00161759	0.00144171	0.000787076	0.000215266	0.000218211	0.000466262	0.000493413	0.000220574
2037	0.708903	0.421282	0.549103	0.494629	0.513566	0.5382	0.492467	0.482348	0.496435	0.45861	0.539087	0.868147	0.29589	0.550931	0.438276	0.65557	0.362901	0.631515	0.359968	0.670206	0.375521	0.696146	0.327562	0.652573	0.261718	0.66404	0.327327	0.665771	0.291919	0.620451		0.00241667	0.0017343	0.00159556	0.00139215	0.000748214	0.000201836	0.000204597	0.000438376	0.000462616	0.000206813
2038	0.706563	0.419602	0.547527	0.493284	0.512859	0.538011	0.492275	0.481958	0.49601	0.458417	0.53587	0.867417	0.293573	0.550002	0.436161	0.65476	0.360891	0.630763	0.35855	0.669871	0.374647	0.696097	0.326676	0.652524	0.260528	0.663963	0.326188	0.665643	0.291024	0.620401		0.00233952	0.00168053	0.00157579	0.0013454	0.000707298	0.0001887	0.000191281	0.000389825	0.000424822	0.000193353
2039	0.704306	0.41797	0.545969	0.491983	0.51219	0.537834	0.492095	0.481597	0.495616	0.458235	0.532743	0.86672	0.291326	0.549101	0.434075	0.653962	0.358928	0.630048	0.357155	0.669562	0.3738	0.696056	0.325818	0.652482	0.259356	0.663895	0.325074	0.665526	0.290156	0.620359		0.00225689	0.00163147	0.00155851	0.00130077	0.000669362	0.000177644	0.000180074	0.000360885	0.000394231	0.000182025
2040	0.702131	0.416388	0.544432	0.490733	0.511551	0.537667	0.491926	0.481275	0.495247	0.458064	0.529695	0.866055	0.289151	0.548224	0.432018	0.653175	0.357012	0.629369	0.355793	0.669279	0.372976	0.69602	0.324982	0.652446	0.258215	0.663829	0.323988	0.665416	0.289312	0.620322		0.00217563	0.00158272	0.00153649	0.00124955	0.000639145	0.00016712	0.000169406	0.000322653	0.000369152	0.000171241
2041	0.700026	0.414851	0.542918	0.489536	0.510939	0.537508	0.491765	0.480988	0.494902	0.457901	0.526744	0.865422	0.287026	0.547376	0.42999	0.6524	0.355159	0.628707	0.354465	0.66902	0.372174	0.695988	0.324169	0.652413	0.257088	0.663763	0.322923	0.665314	0.28849	0.620289		0.00210487	0.00153695	0.00151404	0.00119688	0.000611701	0.000158324	0.00016049	0.000286308	0.0003448	0.000162228
2042	0.697987	0.413356	0.541429	0.488383	0.51035	0.537359	0.491614	0.480724	0.494586	0.457748	0.52389	0.864817	0.28496	0.546554	0.427986	0.651636	0.353364	0.628061	0.353175	0.668779	0.371394	0.695962	0.323379	0.652386	0.256003	0.663699	0.321883	0.665222	0.287691	0.620262		0.00203823	0.00149512	0.00148899	0.00115332	0.0005889	0.000149238	0.00015128	0.000264057	0.000316451	0.000152918
2043	0.696011	0.411909	0.539965	0.487274	0.509784	0.537217	0.491471	0.480484	0.494289	0.457603	0.521122	0.86424	0.282938	0.545755	0.426004	0.650884	0.351621	0.627441	0.351926	0.668556	0.370644	0.695939	0.322618	0.652364	0.254931	0.663635	0.320869	0.665136	0.286922	0.620239		0.00197631	0.00144652	0.00146396	0.00110882	0.000565991	0.000141668	0.000143606	0.000239949	0.000296688	0.000145162
2044	0.694109	0.410515	0.538524	0.486209	0.509241	0.537082	0.491333	0.480266	0.494011	0.457465	0.518435	0.86369	0.280956	0.544977	0.42405	0.650142	0.349931	0.626834	0.350713	0.668352	0.369919	0.695919	0.321883	0.652343	0.25388	0.663572	0.319879	0.665056	0.28618	0.620219		0.00190191	0.00139369	0.0014408	0.00106559	0.000542701	0.000135265	0.000137115	0.000218526	0.000277393	0.0001386
2045	0.692284	0.409176	0.537109	0.485178	0.508725	0.536953	0.491202	0.480062	0.493753	0.457332	0.515829	0.863165	0.279011	0.544231	0.42213	0.649412	0.348279	0.626254	0.349538	0.668165	0.36922	0.695904	0.321175	0.652328	0.252843	0.663512	0.318909	0.664985	0.285463	0.620203		0.00182569	0.00133971	0.0014153	0.00103043	0.000516564	0.0001293	0.000131069	0.000203464	0.000258598	0.000132489
2046	0.690519	0.407884	0.535719	0.484179	0.508234	0.536832	0.49108	0.479871	0.493513	0.457208	0.513299	0.862664	0.277103	0.54352	0.42024	0.648693	0.346663	0.62571	0.348397	0.667993	0.368554	0.695891	0.320499	0.652315	0.251825	0.663453	0.317965	0.664919	0.284781	0.620189		0.0017648	0.0012922	0.00139007	0.000999205	0.000490979	0.000120915	0.000122569	0.000190732	0.000240015	0.000123897
2047	0.688818	0.406633	0.534353	0.483217	0.507769	0.536715	0.490962	0.479693	0.493287	0.457089	0.510866	0.862185	0.275235	0.542844	0.41838	0.647985	0.345087	0.625197	0.34729	0.667834	0.367907	0.69588	0.319844	0.652303	0.250824	0.663396	0.317042	0.664859	0.284118	0.620178		0.00170073	0.00125021	0.0013658	0.000961963	0.000465156	0.000116457	0.00011805	0.000178042	0.000225929	0.000119328
2048	0.68718	0.405424	0.533011	0.482288	0.507325	0.536605	0.490849	0.47952	0.493076	0.456975	0.508531	0.861728	0.273407	0.542194	0.416554	0.647288	0.343551	0.6247	0.346223	0.667688	0.367283	0.695871	0.319211	0.652295	0.249833	0.663341	0.316139	0.664806	0.283479	0.62017		0.00163803	0.00120963	0.00134233	0.000929431	0.000443845	0.000110891	0.000112408	0.000173007	0.000210733	0.000113625
2049	0.685613	0.404255	0.531693	0.481391	0.506897	0.536498	0.490741	0.479356	0.49288	0.456866	0.506275	0.861292	0.271616	0.541559	0.414765	0.646602	0.342056	0.624234	0.345183	0.667553	0.366671	0.695864	0.318592	0.652288	0.248862	0.663286	0.315258	0.664758	0.282852	0.620162		0.00156671	0.00116915	0.0013181	0.000896979	0.000427664	0.000106786	0.000108247	0.000164169	0.000196629	0.00010942
2050	0.684102	0.403121	0.530395	0.480522	0.50649	0.536395	0.490637	0.479199	0.492694	0.456761	0.504081	0.860876	0.269874	0.540939	0.413	0.645927	0.340606	0.623798	0.344173	0.667429	0.366084	0.695859	0.317996	0.652282	0.247899	0.663232	0.314398	0.664714	0.28225	0.620156		0.00151083	0.00113331	0.00129771	0.000868824	0.000407128	0.000102454	0.000103856	0.000156989	0.000185209	0.000104981
2051	0.682645	0.402032	0.529118	0.479686	0.506107	0.5363	0.490541	0.479048	0.49252	0.456663	0.501933	0.860485	0.268182	0.540346	0.411268	0.645262	0.339183	0.623394	0.343197	0.667313	0.365516	0.695854	0.31742	0.652278	0.246962	0.663178	0.313566	0.664676	0.281668	0.620152		0.00145744	0.00108972	0.00127701	0.000835505	0.000383439	9.53454e-05	9.66496e-05	0.000151104	0.000174284	9.76964e-05
2052	0.681243	0.400983	0.527865	0.478891	0.505745	0.536208	0.490448	0.478903	0.492355	0.45657	0.499832	0.860116	0.266535	0.539768	0.409567	0.644609	0.337794	0.623017	0.342247	0.667206	0.364993	0.695851	0.31689	0.652274	0.246032	0.663125	0.312758	0.664642	0.281132	0.620149		0.00140173	0.00104878	0.00125309	0.000795188	0.000361629	9.14776e-05	9.2729e-05	0.000145223	0.000165331	9.37333e-05
2053	0.67989	0.399974	0.526635	0.478126	0.505405	0.536121	0.490359	0.478764	0.492199	0.45648	0.497784	0.859765	0.264937	0.539204	0.407891	0.643965	0.336436	0.622667	0.341326	0.667107	0.364475	0.695848	0.316365	0.652271	0.245129	0.663075	0.311978	0.664612	0.280602	0.620146		0.00135297	0.00100875	0.00122994	0.000765166	0.000339983	8.72067e-05	8.83997e-05	0.000139155	0.000155946	8.93571e-05
2054	0.678588	0.399002	0.525427	0.477393	0.505084	0.536039	0.490276	0.478628	0.49205	0.456396	0.495797	0.85943	0.263387	0.538661	0.406238	0.643332	0.335097	0.622338	0.34043	0.667015	0.363981	0.695846	0.315864	0.652269	0.244237	0.663026	0.311219	0.664586	0.280095	0.620144		0.00130227	0.000971891	0.00120808	0.000732951	0.00032141	8.24035e-05	8.35308e-05	0.000135922	0.000148819	8.44355e-05
2055	0.677333	0.398063	0.52424	0.476689	0.504779	0.535963	0.490199	0.478496	0.491909	0.456318	0.493871	0.85911	0.261878	0.538147	0.40461	0.64271	0.333784	0.622029	0.339559	0.66693	0.363497	0.695845	0.315374	0.652268	0.243372	0.662978	0.31049	0.664564	0.279599	0.620142		0.00125461	0.00093875	0.00118657	0.000704405	0.000304846	7.58773e-05	7.69152e-05	0.00013152	0.000140704	7.77483e-05
2056	0.676125	0.397155	0.523077	0.476019	0.504496	0.535891	0.490126	0.478366	0.491775	0.456244	0.492005	0.858805	0.260405	0.537659	0.403009	0.6421	0.332501	0.621739	0.338717	0.666851	0.363023	0.695843	0.314893	0.652266	0.24252	0.662932	0.30978	0.664544	0.279114	0.620141		0.00120881	0.000908014	0.00116374	0.00066947	0.000282735	7.2318e-05	7.33073e-05	0.000130281	0.000134675	7.41013e-05
2057	0.674962	0.396278	0.521936	0.475379	0.504229	0.535824	0.490058	0.478238	0.491648	0.456175	0.490195	0.858514	0.258968	0.537197	0.401433	0.6415	0.331242	0.621467	0.337895	0.666778	0.362562	0.695842	0.314426	0.652266	0.24168	0.662886	0.309099	0.664527	0.278641	0.62014		0.0011625	0.000877354	0.0011402	0.000640291	0.000266859	6.67822e-05	6.76958e-05	0.00012825	0.000126577	6.8429e-05
2058	0.673842	0.39543	0.52082	0.474768	0.503979	0.535761	0.489995	0.478111	0.491527	0.456111	0.488437	0.858236	0.257563	0.536759	0.399881	0.640909	0.330017	0.621213	0.337105	0.66671	0.362121	0.695842	0.313979	0.652265	0.240849	0.662841	0.308447	0.664514	0.278189	0.620139		0.0011201	0.000847611	0.00111646	0.00061111	0.000249973	6.24953e-05	6.33502e-05	0.000127031	0.000120518	6.40363e-05
2059	0.672767	0.394612	0.519724	0.474186	0.503744	0.535703	0.489936	0.477988	0.491412	0.456052	0.486732	0.857973	0.25619	0.536345	0.398354	0.640329	0.328824	0.620974	0.336332	0.666648	0.361685	0.695841	0.313537	0.652264	0.240024	0.662796	0.307815	0.664502	0.277743	0.620139		0.00107541	0.000818419	0.00109564	0.000582083	0.000235525	5.80912e-05	5.88859e-05	0.000122594	0.00011502	5.95236e-05
2060	0.671731	0.393822	0.518651	0.473628	0.503524	0.53565	0.489881	0.477868	0.491302	0.455997	0.485069	0.857721	0.254846	0.535945	0.396863	0.639758	0.327662	0.620749	0.335585	0.66659	0.361264	0.695841	0.31311	0.652264	0.239208	0.662752	0.307199	0.664491	0.277311	0.620138		0.00103553	0.000789567	0.00107295	0.000557778	0.000219562	5.37294e-05	5.44644e-05	0.000120544	0.000110615	5.50543e-05
2061	0.670737	0.393062	0.517601	0.473092	0.503317	0.535599	0.48983	0.477749	0.491197	0.455945	0.483448	0.857482	0.253534	0.535561	0.395416	0.639198	0.326528	0.62054	0.334859	0.666535	0.36085	0.695841	0.31269	0.652264	0.238398	0.662708	0.306602	0.664483	0.276887	0.620138		0.000994542	0.000760005	0.00105065	0.000536337	0.00020697	5.02346e-05	5.09218e-05	0.000118711	0.000105307	5.14733e-05
2062	0.669778	0.392333	0.516577	0.47258	0.503124	0.535555	0.489785	0.477632	0.491097	0.4559	0.481869	0.857255	0.252255	0.535193	0.394	0.638649	0.325425	0.620343	0.334153	0.666485	0.360451	0.69584	0.312286	0.652264	0.237594	0.662665	0.306023	0.664476	0.276478	0.620138		0.000958855	0.00072919	0.00102334	0.000511764	0.000193252	4.45567e-05	4.51662e-05	0.000116868	9.92937e-05	4.56554e-05
2063	0.668854	0.391634	0.515576	0.472092	0.502942	0.535513	0.489743	0.47752	0.491003	0.455857	0.480333	0.85704	0.251001	0.534847	0.39261	0.638109	0.32435	0.620159	0.333471	0.666439	0.360061	0.69584	0.311891	0.652263	0.236798	0.662621	0.305466	0.66447	0.276079	0.620138		0.000923602	0.000699056	0.00100149	0.000487523	0.0001816	4.14657e-05	4.20329e-05	0.000112479	9.41642e-05	4.24882e-05
2064	0.667965	0.390961	0.514597	0.471628	0.502773	0.535476	0.489706	0.477411	0.490914	0.455819	0.478835	0.856835	0.24977	0.534523	0.391245	0.637579	0.3233	0.619988	0.332804	0.666395	0.359686	0.69584	0.31151	0.652263	0.236008	0.662578	0.304928	0.664465	0.275694	0.620138		0.000888723	0.000673018	0.000979068	0.000463986	0.000169605	3.69737e-05	3.74795e-05	0.000108971	8.95483e-05	3.78854e-05
2065	0.667108	0.390314	0.513641	0.471188	0.502613	0.535443	0.489672	0.477302	0.490828	0.455785	0.477368	0.856641	0.24856	0.534219	0.389905	0.637059	0.32228	0.619829	0.332162	0.666356	0.359322	0.69584	0.311142	0.652263	0.235248	0.662536	0.304421	0.664461	0.275322	0.620138		0.000857159	0.000646702	0.000955824	0.000440338	0.000159991	3.33338e-05	3.37898e-05	0.000108331	8.58824e-05	3.41558e-05
2066	0.666281	0.389699	0.512709	0.470769	0.502463	0.535414	0.489642	0.477195	0.490747	0.455755	0.475927	0.856456	0.247365	0.533935	0.388589	0.636549	0.321282	0.619681	0.331535	0.66632	0.358971	0.69584	0.310786	0.652263	0.23451	0.662493	0.303929	0.664458	0.274962	0.620138		0.000826869	0.000615399	0.000931829	0.000418558	0.000149893	2.91323e-05	2.95308e-05	0.000107452	8.04321e-05	2.98506e-05
2067	0.665485	0.389105	0.511803	0.47037	0.502321	0.535387	0.489616	0.477088	0.490672	0.455728	0.474513	0.856281	0.246201	0.533668	0.387299	0.636049	0.320308	0.619543	0.330927	0.666287	0.358637	0.69584	0.310448	0.652263	0.233829	0.662451	0.303448	0.664456	0.27462	0.620138		0.000796278	0.000593778	0.000906663	0.00039912	0.000141317	2.64792e-05	2.68414e-05	0.000106635	7.54382e-05	2.71321e-05
2068	0.66472	0.388541	0.510917	0.469988	0.502189	0.535364	0.489592	0.476986	0.490601	0.455705	0.473124	0.856116	0.245064	0.533418	0.386031	0.635559	0.319357	0.619416	0.330339	0.666258	0.358312	0.69584	0.310118	0.652263	0.233163	0.66241	0.30298	0.664454	0.274286	0.620137		0.000765256	0.000564564	0.000885437	0.000382346	0.000132486	2.29602e-05	2.32742e-05	0.000102262	7.11142e-05	2.35263e-05
2069	0.663983	0.388002	0.510053	0.469621	0.502064	0.535345	0.489572	0.476884	0.490535	0.455684	0.471759	0.855959	0.243953	0.533186	0.384788	0.635079	0.318427	0.619298	0.329764	0.666231	0.358008	0.69584	0.30981	0.652263	0.232518	0.662368	0.302526	0.664452	0.273975	0.620137		0.000736832	0.000538361	0.000864394	0.000366691	0.000124774	1.97378e-05	2.00078e-05	0.000101635	6.56088e-05	2.02245e-05
2070	0.66327	0.387488	0.509207	0.469275	0.501947	0.535327	0.489555	0.476784	0.490473	0.455667	0.470417	0.855809	0.242865	0.532969	0.383571	0.634613	0.317522	0.619188	0.329212	0.666207	0.357712	0.69584	0.30951	0.652263	0.231887	0.662327	0.302087	0.664451	0.273672	0.620137		0.000712608	0.000514413	0.000846072	0.000345973	0.000117176	1.73397e-05	1.75769e-05	0.00010007	6.23966e-05	1.77672e-05
2071	0.662581	0.386998	0.508381	0.468948	0.501837	0.535312	0.489539	0.476685	0.490415	0.455651	0.469098	0.855668	0.241804	0.532765	0.382376	0.634162	0.316636	0.619086	0.328673	0.666185	0.357437	0.69584	0.309231	0.652263	0.231266	0.662286	0.301663	0.66445	0.27339	0.620137		0.000689577	0.000489916	0.000825567	0.000327142	0.00011047	1.52741e-05	1.5483e-05	9.93021e-05	5.73136e-05	1.56507e-05
2072	0.661915	0.386527	0.507577	0.46864	0.501731	0.535299	0.489526	0.476587	0.490361	0.455638	0.467801	0.855534	0.240765	0.532575	0.381206	0.633726	0.31577	0.618991	0.328144	0.666166	0.357172	0.69584	0.308962	0.652263	0.230651	0.662245	0.301248	0.664449	0.273119	0.620137		0.000666179	0.000470914	0.000803816	0.000308524	0.000105069	1.29258e-05	1.31026e-05	9.77602e-05	5.44301e-05	1.32446e-05
2073	0.661271	0.386078	0.506792	0.468347	0.501633	0.535288	0.489515	0.47649	0.490311	0.455626	0.466542	0.855407	0.239747	0.532396	0.380059	0.633304	0.314927	0.618901	0.327624	0.666149	0.356923	0.69584	0.30871	0.652263	0.230043	0.662204	0.300845	0.664449	0.272863	0.620137		0.000644034	0.000449006	0.000785709	0.000292335	9.85442e-05	1.12873e-05	1.14418e-05	9.71844e-05	4.969e-05	1.15657e-05
2074	0.660649	0.385649	0.506026	0.46807	0.501539	0.535279	0.489506	0.476394	0.490265	0.455617	0.465314	0.855286	0.238751	0.532227	0.378933	0.632895	0.3141	0.618818	0.327115	0.666133	0.35669	0.69584	0.308474	0.652263	0.229445	0.662164	0.300454	0.664448	0.272624	0.620137		0.000621874	0.000429477	0.000765301	0.000276911	9.35457e-05	8.98524e-06	9.10816e-06	9.58794e-05	4.66527e-05	9.20681e-06
2075	0.660051	0.385237	0.505281	0.46781	0.501451	0.535271	0.489498	0.476301	0.490222	0.455609	0.46412	0.855172	0.237775	0.532067	0.377833	0.632498	0.313293	0.618741	0.326628	0.666119	0.356466	0.69584	0.308247	0.652263	0.228851	0.662124	0.300073	0.664448	0.272395	0.620137		0.000597711	0.000411961	0.000745259	0.000260635	8.79331e-05	7.77664e-06	7.88302e-06	9.32694e-05	4.25408e-05	7.9684e-06
2076	0.659477	0.384842	0.504555	0.467565	0.501368	0.535265	0.489491	0.476208	0.490183	0.455602	0.462957	0.855063	0.236823	0.531916	0.376754	0.63211	0.312506	0.618668	0.326151	0.666107	0.356263	0.69584	0.308041	0.652263	0.228267	0.662084	0.29971	0.664448	0.272187	0.620137		0.000574341	0.000395124	0.000726294	0.000244819	8.36643e-05	6.44513e-06	6.5333e-06	9.27896e-05	3.91431e-05	6.60406e-06
2077	0.658925	0.384465	0.503848	0.467333	0.501288	0.535259	0.489486	0.476116	0.490147	0.455597	0.461827	0.854959	0.23589	0.531773	0.375697	0.631731	0.311736	0.618603	0.32569	0.666097	0.356067	0.69584	0.307842	0.652263	0.227713	0.662044	0.299355	0.664447	0.271986	0.620137		0.000551582	0.000376602	0.000706369	0.000231486	7.94943e-05	5.38882e-06	5.46254e-06	9.2315e-05	3.54976e-05	5.52171e-06
2078	0.658393	0.384106	0.503161	0.467115	0.501213	0.535255	0.489481	0.476024	0.490115	0.455592	0.46073	0.854861	0.23498	0.531639	0.374664	0.631361	0.310987	0.618542	0.325245	0.666087	0.355887	0.69584	0.30766	0.652263	0.227169	0.662006	0.299016	0.664447	0.271802	0.620137		0.000532088	0.000358903	0.00068739	0.000218619	7.56687e-05	4.39433e-06	4.45445e-06	9.18455e-05	3.26701e-05	4.50269e-06
2079	0.657879	0.383762	0.502492	0.466908	0.50114	0.535251	0.489478	0.475933	0.490086	0.455589	0.459662	0.854767	0.234091	0.531511	0.373652	0.631	0.310255	0.618486	0.324812	0.666079	0.355719	0.69584	0.307489	0.652263	0.226641	0.66197	0.29869	0.664447	0.271629	0.620137		0.000513857	0.000343605	0.000668818	0.000207159	7.24909e-05	3.48619e-06	3.53388e-06	9.04632e-05	2.90206e-05	3.57216e-06
2080	0.657387	0.383435	0.501838	0.466712	0.501072	0.535248	0.489475	0.475844	0.49006	0.455586	0.458621	0.854678	0.233221	0.531391	0.372659	0.630651	0.309539	0.618435	0.324396	0.666073	0.355559	0.69584	0.307328	0.652263	0.226126	0.661934	0.298375	0.664447	0.271466	0.620137		0.000491875	0.000327478	0.000653626	0.000195289	6.8211e-05	2.87646e-06	2.9158e-06	8.94989e-05	2.61674e-05	2.94738e-06
2081	0.656914	0.383123	0.501201	0.466528	0.501006	0.535246	0.489472	0.475756	0.490036	0.455584	0.45761	0.854593	0.232374	0.531278	0.371677	0.630313	0.308842	0.618388	0.323993	0.666066	0.355414	0.69584	0.307181	0.652263	0.22563	0.661898	0.298078	0.664447	0.271317	0.620137		0.000472817	0.000311862	0.000637159	0.000183861	6.54554e-05	2.24165e-06	2.27231e-06	8.74377e-05	2.31531e-05	2.29692e-06
2082	0.656454	0.382828	0.50058	0.466355	0.500945	0.535244	0.489471	0.47567	0.490016	0.455582	0.456623	0.854513	0.231547	0.531171	0.370707	0.629986	0.308157	0.618345	0.323608	0.666061	0.355276	0.69584	0.30704	0.652263	0.225176	0.661863	0.297789	0.664447	0.271175	0.620137		0.000460239	0.00029521	0.000620829	0.000173769	6.17716e-05	1.8706e-06	1.89619e-06	8.69251e-05	2.0356e-05	1.91673e-06
2083	0.656006	0.382548	0.499979	0.46619	0.500887	0.535243	0.489469	0.475583	0.489998	0.45558	0.455658	0.854438	0.230738	0.531072	0.369747	0.62967	0.307491	0.618305	0.323236	0.666057	0.355149	0.69584	0.306911	0.652263	0.224734	0.661828	0.297519	0.664447	0.271045	0.620137		0.000447714	0.000280294	0.00060185	0.000164585	5.81344e-05	1.4325e-06	1.4521e-06	8.64178e-05	1.84979e-05	1.46783e-06
2084	0.655575	0.382279	0.499395	0.466034	0.500831	0.535242	0.489468	0.475497	0.489982	0.455579	0.454717	0.854367	0.229953	0.53098	0.368798	0.629364	0.306836	0.618267	0.322875	0.666053	0.355029	0.69584	0.30679	0.652263	0.224318	0.661794	0.29726	0.664447	0.270923	0.620137		0.000431411	0.000268199	0.000583139	0.000155976	5.57393e-05	1.12103e-06	1.13637e-06	8.59156e-05	1.57128e-05	1.14868e-06
2085	0.65516	0.382023	0.49883	0.465887	0.500779	0.535241	0.489467	0.475413	0.489968	0.455578	0.453801	0.854302	0.229185	0.530894	0.367861	0.629069	0.306197	0.618233	0.322534	0.66605	0.354915	0.69584	0.306674	0.652263	0.223907	0.66176	0.297011	0.664447	0.270806	0.620137		0.000415402	0.000256729	0.000565842	0.000147187	5.16384e-05	8.96477e-07	9.08741e-07	8.42094e-05	1.39362e-05	9.18583e-07
2086	0.654759	0.381778	0.498278	0.465747	0.50073	0.53524	0.489466	0.475331	0.489956	0.455578	0.452908	0.854241	0.228434	0.530814	0.366935	0.628784	0.305578	0.618203	0.322202	0.666047	0.354808	0.69584	0.306566	0.652263	0.223502	0.661727	0.296781	0.664447	0.270696	0.620137		0.000401084	0.000244746	0.000552004	0.000140072	4.88396e-05	6.6172e-07	6.70772e-07	8.16736e-05	1.2113e-05	6.78037e-07
2087	0.654371	0.381546	0.497739	0.465615	0.500684	0.53524	0.489466	0.475251	0.489946	0.455577	0.452037	0.854184	0.227705	0.53074	0.366021	0.628509	0.304972	0.618174	0.321881	0.666045	0.354704	0.69584	0.306461	0.652263	0.2231	0.661694	0.296559	0.664447	0.27059	0.620137		0.000387836	0.000231942	0.00053865	0.000131978	4.64297e-05	5.44405e-07	5.51853e-07	7.98511e-05	1.02034e-05	5.5783e-07
2088	0.653994	0.381325	0.497217	0.46549	0.500641	0.535239	0.489465	0.475172	0.489936	0.455577	0.451192	0.854132	0.226992	0.53067	0.365126	0.628245	0.304382	0.618149	0.321574	0.666043	0.354602	0.69584	0.306357	0.652263	0.22271	0.66166	0.296351	0.664447	0.270485	0.620137		0.000376657	0.00022127	0.000522448	0.000125353	4.33887e-05	3.89005e-07	3.94327e-07	7.92455e-05	9.09179e-06	3.98598e-07
2089	0.653629	0.381113	0.496711	0.46537	0.500599	0.535239	0.489465	0.475094	0.489929	0.455576	0.450367	0.854083	0.226296	0.530606	0.364248	0.62799	0.303812	0.618125	0.321277	0.666042	0.354502	0.69584	0.306256	0.652263	0.222331	0.661627	0.296156	0.664447	0.270382	0.620137		0.000365205	0.00021119	0.000505723	0.000119565	4.11864e-05	2.95029e-07	2.99065e-07	7.8484e-05	7.68676e-06	3.02304e-07
2090	0.653278	0.380912	0.496221	0.465257	0.50056	0.535239	0.489465	0.475016	0.489922	0.455576	0.449563	0.854038	0.225613	0.530546	0.363388	0.627745	0.303255	0.618104	0.320991	0.666041	0.354403	0.69584	0.306156	0.652263	0.22196	0.661595	0.295968	0.664447	0.270282	0.620137		0.000350593	0.000201451	0.000490202	0.000112893	3.90769e-05	2.343e-07	2.37505e-07	7.79846e-05	6.49515e-06	2.40077e-07
2091	0.652939	0.38072	0.495745	0.465149	0.500524	0.535239	0.489465	0.474939	0.489917	0.455576	0.44878	0.853996	0.224949	0.530491	0.362543	0.627511	0.302717	0.618085	0.320713	0.66604	0.354307	0.69584	0.306058	0.652263	0.221597	0.661562	0.295796	0.664447	0.270183	0.620137		0.000339406	0.000192271	0.000475371	0.000107611	3.62391e-05	1.59579e-07	1.61762e-07	7.71585e-05	5.64354e-06	1.63514e-07
2092	0.652613	0.380537	0.495286	0.465047	0.50049	0.535239	0.489465	0.474862	0.489912	0.455576	0.448016	0.853958	0.224298	0.530439	0.361716	0.627285	0.302196	0.618069	0.320445	0.666039	0.354214	0.69584	0.305964	0.652263	0.221248	0.661529	0.295632	0.664447	0.270087	0.620137		0.000325502	0.00018234	0.000459215	0.000102801	3.41232e-05	1.25932e-07	1.27655e-07	7.67808e-05	4.70281e-06	1.29038e-07
2093	0.6523	0.380364	0.494842	0.464949	0.500458	0.535238	0.489465	0.474785	0.489908	0.455576	0.447273	0.853923	0.223662	0.530392	0.360906	0.627068	0.301688	0.618053	0.320184	0.666038	0.354122	0.69584	0.30587	0.652263	0.220908	0.661497	0.295476	0.664447	0.269993	0.620137		0.000313242	0.000173645	0.00044395	9.76193e-05	3.21e-05	9.29644e-08	9.42362e-08	7.64208e-05	3.98071e-06	9.52568e-08
2094	0.651998	0.380198	0.494412	0.464856	0.500428	0.535238	0.489464	0.474709	0.489905	0.455576	0.446549	0.85389	0.223043	0.530348	0.360112	0.62686	0.3012	0.61804	0.319934	0.666038	0.354033	0.69584	0.305781	0.652263	0.220581	0.661465	0.295333	0.664447	0.269902	0.620137		0.000301681	0.00016565	0.000429712	9.30764e-05	3.00438e-05	6.13128e-08	6.21515e-08	7.59249e-05	3.28479e-06	6.28247e-08
2095	0.651708	0.38004	0.493997	0.464767	0.5004	0.535238	0.489464	0.474634	0.489902	0.455576	0.445842	0.853861	0.222439	0.530307	0.359336	0.626661	0.300728	0.618028	0.319689	0.666037	0.353946	0.69584	0.305692	0.652263	0.220269	0.661434	0.295195	0.664447	0.269813	0.620137		0.000290455	0.000158205	0.000414953	8.89594e-05	2.79323e-05	4.9519e-08	5.01964e-08	7.54348e-05	2.73768e-06	5.07401e-08
2096	0.651429	0.379889	0.493595	0.464682	0.500374	0.535238	0.489464	0.47456	0.4899	0.455575	0.445154	0.853834	0.221849	0.53027	0.358575	0.626469	0.300269	0.618017	0.319453	0.666037	0.353863	0.69584	0.305608	0.652263	0.219968	0.661402	0.295066	0.664447	0.269727	0.620137		0.000279129	0.000150902	0.000402598	8.48933e-05	2.61163e-05	3.27488e-08	3.31968e-08	7.43169e-05	2.25647e-06	3.35563e-08
2097	0.65116	0.379745	0.493205	0.464601	0.500349	0.535238	0.489464	0.474487	0.489898	0.455575	0.444483	0.853809	0.221278	0.530235	0.357829	0.626285	0.299832	0.618008	0.319226	0.666037	0.353781	0.69584	0.305525	0.652263	0.219685	0.661371	0.294946	0.664447	0.269644	0.620137		0.000268822	0.000143833	0.000389404	8.12057e-05	2.43485e-05	2.32242e-08	2.35419e-08	7.3148e-05	1.82637e-06	2.37969e-08
2098	0.650902	0.379609	0.492828	0.464523	0.500327	0.535238	0.489464	0.474415	0.489896	0.455575	0.443828	0.853786	0.220722	0.530203	0.357097	0.626107	0.299405	0.618	0.319004	0.666036	0.353702	0.69584	0.305445	0.652263	0.219417	0.66134	0.294829	0.664447	0.269563	0.620137		0.000257746	0.000136066	0.000377658	7.76761e-05	2.24816e-05	1.79088e-08	1.81538e-08	7.17938e-05	1.50366e-06	1.83504e-08
2099	0.650653	0.379479	0.492461	0.464449	0.500306	0.535238	0.489464	0.474344	0.489895	0.455575	0.443192	0.853766	0.220179	0.530174	0.356377	0.625936	0.298982	0.617992	0.318792	0.666036	0.353627	0.69584	0.305368	0.652263	0.219163	0.661309	0.294719	0.664447	0.269486	0.620137		0.000248858	0.000129958	0.000367096	7.37959e-05	2.09185e-05	1.07948e-08	1.09425e-08	7.03753e-05	1.21084e-06	1.1061e-08
2100	0.650413	0.379355	0.492103	0.464379	0.500287	0.535238	0.489464	0.474275	0.489894	0.455575	0.442571	0.853747	0.219656	0.530148	0.35567	0.625771	0.298575	0.617986	0.318588	0.666036	0.353552	0.69584	0.305292	0.652263	0.218927	0.661279	0.294611	0.664447	0.269409	0.620137		0.000240126	0.000123832	0.000357806	7.02286e-05	1.91095e-05	8.07051e-09	8.18091e-09	6.90328e-05	9.6402e-07	8.26951e-09

## Sheet: SI Fig.1-11
	Region name		Saturation time (98%; Unit: year)	Saturation level (Unit: t/cap)	1931	1932	1933	1934	1935	1936	1937	1938	1939	1940	1941	1942	1943	1944	1945	1946	1947	1948	1949	1950	1951	1952	1953	1954	1955	1956	1957	1958	1959	1960	1961	1962	1963	1964	1965	1966	1967	1968	1969	1970	1971	1972	1973	1974	1975
Res	North America	Low-Fast	36	5																				1.01581	1.09494	1.17173	1.25031	1.32747	1.4146	1.50486	1.58674	1.6691	1.75768	1.83621	1.9147	1.99958	2.08777	2.18146	2.27595	2.37384	2.46578	2.56484	2.66467	2.75632	2.85575	2.96166	3.07215	3.17414	3.2528
		Low-Moderate	61	5
		Low-Slow	86	5
		Medium-Fast	36	7
		Medium-Moderate	61	7
		Medium-Slow	86	7
		High-Fast	36	9
		High-Moderate	61	9
		High-Slow	86	9
		Historical
			Saturation time (98%; Unit: year)	Saturation level (Unit: t/cap)
Res	Latin America & Caribbean	Low-Fast	86	5																				0.108714	0.118146	0.128127	0.138807	0.150303	0.162795	0.17671	0.191208	0.205539	0.219544	0.233693	0.248079	0.262856	0.277368	0.294257	0.310831	0.32813	0.3457	0.365019	0.384804	0.406808	0.428993	0.453805	0.481333	0.509981	0.540032
		Low-Moderate	111	5
		Low-Slow	136	5
		Medium-Fast	86	7
		Medium-Moderate	111	7
		Medium-Slow	136	7
		High-Fast	86	9
		High-Moderate	111	9
		High-Slow	136	9
		Historical
			Saturation time (98%; Unit: year)	Saturation level (Unit: t/cap)
Res	Europe	Low-Fast	86	5																				0.517561	0.56199	0.608878	0.661022	0.715654	0.776272	0.839276	0.903518	0.969079	1.0421	1.11982	1.20358	1.28879	1.37661	1.4769	1.57903	1.68613	1.79798	1.91605	2.0394	2.1687	2.3021	2.4415	2.58635	2.72708	2.8618
		Low-Moderate	111	5
		Low-Slow	136	5
		Medium-Fast	86	7
		Medium-Moderate	111	7
		Medium-Slow	136	7
		High-Fast	86	9
		High-Moderate	111	9
		High-Slow	136	9
		Historical
			Saturation time (98%; Unit: year)	Saturation level (Unit: t/cap)
Res	Commonwealth of Independent States	Low-Fast	36	5																				0.0749	0.0836264	0.0932196	0.103842	0.116295	0.130786	0.146529	0.164476	0.184981	0.208554	0.236018	0.266209	0.29956	0.334091	0.370422	0.41068	0.454975	0.501918	0.550025	0.598335	0.649311	0.702134	0.756565	0.812447	0.870791	0.932078
		Low-Moderate	61	5
		Low-Slow	86	5
		Medium-Fast	36	7
		Medium-Moderate	61	7
		Medium-Slow	86	7
		High-Fast	36	9
		High-Moderate	61	9
		High-Slow	86	9
		Historical
			Saturation time (98%; Unit: year)	Saturation level (Unit: t/cap)
Res	Africa	Low-Fast	86	5																				0.0418151	0.0462124	0.0505764	0.0553776	0.0607981	0.0667732	0.0726806	0.0785703	0.0846453	0.0906988	0.0968569	0.1024	0.109257	0.116326	0.123591	0.131177	0.138587	0.146375	0.154323	0.163227	0.173205	0.184198	0.195621	0.207649	0.220657	0.235106
		Low-Moderate	111	5
		Low-Slow	136	5
		Medium-Fast	86	7
		Medium-Moderate	111	7
		Medium-Slow	136	7
		High-Fast	86	9
		High-Moderate	111	9
		High-Slow	136	9
		Historical
			Saturation time (98%; Unit: year)	Saturation level (Unit: t/cap)
Res	Middle East	Low-Fast	36	5																				0.0480983	0.0527694	0.0578426	0.0637259	0.0709371	0.0799562	0.0901789	0.102388	0.115524	0.130737	0.147557	0.164765	0.184165	0.204572	0.224607	0.246189	0.270508	0.292987	0.322416	0.355268	0.385711	0.420397	0.458374	0.494836	0.537335	0.587947
		Low-Moderate	61	5
		Low-Slow	86	5
		Medium-Fast	36	7
		Medium-Moderate	61	7
		Medium-Slow	86	7
		High-Fast	36	9
		High-Moderate	61	9
		High-Slow	86	9
		Historical
			Saturation time (98%; Unit: year)	Saturation level (Unit: t/cap)
Res	India	Low-Fast	86	5																				0.0206259	0.0225132	0.0245458	0.0266554	0.0290535	0.0313984	0.0338885	0.0366664	0.0396004	0.0428108	0.0463672	0.0499263	0.0534699	0.0571997	0.0608582	0.0648071	0.0687158	0.0727127	0.0765732	0.080781	0.0848256	0.0891566	0.0935667	0.0972913	0.100406	0.103998
		Low-Moderate	111	5
		Low-Slow	136	5
		Medium-Fast	86	7
		Medium-Moderate	111	7
		Medium-Slow	136	7
		High-Fast	86	9
		High-Moderate	111	9
		High-Slow	136	9
		Historical
			Saturation time (98%; Unit: year)	Saturation level (Unit: t/cap)
Res	China	Low-Fast	86	5																				0.00951348	0.0102385	0.0121387	0.0147322	0.0177893	0.0206931	0.0248218	0.0291321	0.0349457	0.0425245	0.0506844	0.0549584	0.058734	0.0633519	0.0677657	0.0720359	0.0759361	0.0778791	0.0803336	0.0829563	0.085582	0.0946393	0.103318	0.112472	0.121436	0.132458
		Low-Moderate	111	5
		Low-Slow	136	5
		Medium-Fast	86	7
		Medium-Moderate	111	7
		Medium-Slow	136	7
		High-Fast	86	9
		High-Moderate	111	9
		High-Slow	136	9
		Historical
			Saturation time (98%; Unit: year)	Saturation level (Unit: t/cap)
Res	Developed Asia & Oceania	Low-Fast	36	5																				0.210743	0.22388	0.238314	0.256257	0.278057	0.299156	0.324382	0.352969	0.381511	0.413351	0.45407	0.497635	0.547761	0.598949	0.655138	0.709784	0.772139	0.840546	0.916181	0.996112	1.08427	1.17491	1.27409	1.39126	1.49751	1.59042
		Low-Moderate	61	5
		Low-Slow	86	5
		Medium-Fast	36	7
		Medium-Moderate	61	7
		Medium-Slow	86	7
		High-Fast	36	9
		High-Moderate	61	9
		High-Slow	86	9
		Historical
			Saturation time (98%; Unit: year)	Saturation level (Unit: t/cap)
Res	Developing Asia	Low-Fast	86	5																				0.0198707	0.0210548	0.022181	0.0235392	0.0251666	0.0266804	0.0282781	0.0303085	0.0327537	0.035786	0.0391848	0.0428173	0.047281	0.0519446	0.056834	0.0618758	0.0670075	0.072536	0.0784201	0.0845281	0.0910056	0.0982327	0.105039	0.112675	0.120415	0.12909
		Low-Moderate	111	5
		Low-Slow	136	5
		Medium-Fast	86	7
		Medium-Moderate	111	7
		Medium-Slow	136	7
		High-Fast	86	9
		High-Moderate	111	9
		High-Slow	136	9
		Historical
			Saturation time (98%; Unit: year)	Saturation level (Unit: t/cap)
NonR	North America	Low-Fast	36	5																				0.655181	0.705782	0.753899	0.80354	0.85271	0.908435	0.966326	1.01881	1.07241	1.13039	1.1824	1.23449	1.2894	1.34676	1.40722	1.46939	1.534	1.5939	1.65782	1.72147	1.78099	1.84549	1.91344	1.98445	2.04955	2.10004
		Low-Moderate	61	5
		Low-Slow	86	5
		Medium-Fast	36	7
		Medium-Moderate	61	7
		Medium-Slow	86	7
		High-Fast	36	9
		High-Moderate	61	9
		High-Slow	86	9
		Historical
			Saturation time (98%; Unit: year)	Saturation level (Unit: t/cap)
NonR	Latin America & Caribbean	Low-Fast	86	5																				0.138484	0.150499	0.163176	0.176751	0.191409	0.207277	0.224986	0.243426	0.261659	0.27949	0.297516	0.315955	0.334774	0.353293	0.374871	0.395995	0.418011	0.44052	0.465142	0.49023	0.518203	0.546491	0.578107	0.613097	0.649718	0.687934
		Low-Moderate	111	5
		Low-Slow	136	5
		Medium-Fast	86	7
		Medium-Moderate	111	7
		Medium-Slow	136	7
		High-Fast	86	9
		High-Moderate	111	9
		High-Slow	136	9
		Historical
			Saturation time (98%; Unit: year)	Saturation level (Unit: t/cap)
NonR	Europe	Low-Fast	86	5																				0.510745	0.554495	0.600783	0.652104	0.706085	0.765922	0.828297	0.892209	0.957206	1.02973	1.1068	1.18959	1.27402	1.36057	1.4589	1.55923	1.66441	1.77434	1.89052	2.01192	2.13968	2.27103	2.40804	2.55035	2.689	2.8211
		Low-Moderate	111	5
		Low-Slow	136	5
		Medium-Fast	86	7
		Medium-Moderate	111	7
		Medium-Slow	136	7
		High-Fast	86	9
		High-Moderate	111	9
		High-Slow	136	9
		Historical
			Saturation time (98%; Unit: year)	Saturation level (Unit: t/cap)
NonR	Commonwealth of Independent States	Low-Fast	36	5																				0.177528	0.198213	0.220987	0.246128	0.275605	0.310039	0.347323	0.389913	0.438563	0.494449	0.559465	0.630813	0.709993	0.791997	0.877821	0.973612	1.07817	1.18961	1.30348	1.4185	1.5387	1.66432	1.79287	1.92564	2.06359	2.2089
		Low-Moderate	61	5
		Low-Slow	86	5
		Medium-Fast	36	7
		Medium-Moderate	61	7
		Medium-Slow	86	7
		High-Fast	36	9
		High-Moderate	61	9
		High-Slow	86	9
		Historical
			Saturation time (98%; Unit: year)	Saturation level (Unit: t/cap)
NonR	Africa	Low-Fast	86	5																				0.0532732	0.0588894	0.0644403	0.0705642	0.077474	0.085057	0.0926108	0.100107	0.107822	0.11557	0.12342	0.130519	0.13919	0.148173	0.157522	0.167196	0.176621	0.186607	0.196707	0.20805	0.220733	0.234712	0.249319	0.264605	0.281273	0.299588
		Low-Moderate	111	5
		Low-Slow	136	5
		Medium-Fast	86	7
		Medium-Moderate	111	7
		Medium-Slow	136	7
		High-Fast	86	9
		High-Moderate	111	9
		High-Slow	136	9
		Historical
			Saturation time (98%; Unit: year)	Saturation level (Unit: t/cap)
NonR	Middle East	Low-Fast	36	5																				0.0585547	0.0642583	0.0704261	0.0775905	0.0863837	0.0973007	0.109756	0.124582	0.140534	0.159033	0.179556	0.20052	0.224199	0.248952	0.273463	0.299601	0.329352	0.35669	0.392601	0.432528	0.469542	0.511743	0.558045	0.602595	0.654325	0.716003
		Low-Moderate	61	5
		Low-Slow	86	5
		Medium-Fast	36	7
		Medium-Moderate	61	7
		Medium-Slow	86	7
		High-Fast	36	9
		High-Moderate	61	9
		High-Slow	86	9
		Historical
			Saturation time (98%; Unit: year)	Saturation level (Unit: t/cap)
NonR	India	Low-Fast	86	5																				0.0262788	0.0286914	0.0312807	0.0339624	0.0370278	0.0400035	0.0431935	0.0467256	0.0504636	0.0545593	0.0590815	0.0636322	0.0681382	0.0729067	0.0775882	0.0826068	0.0875926	0.0926823	0.0976384	0.102979	0.108105	0.113645	0.119251	0.124022	0.128033	0.132576
		Low-Moderate	111	5
		Low-Slow	136	5
		Medium-Fast	86	7
		Medium-Moderate	111	7
		Medium-Slow	136	7
		High-Fast	86	9
		High-Moderate	111	9
		High-Slow	136	9
		Historical
			Saturation time (98%; Unit: year)	Saturation level (Unit: t/cap)
NonR	China	Low-Fast	86	5																				0.00793382	0.00853098	0.0101039	0.0122862	0.0148499	0.0172884	0.0207507	0.0243706	0.0292405	0.0355783	0.0423566	0.0459072	0.049058	0.0528356	0.0564648	0.0599665	0.0631451	0.0647565	0.0667952	0.0690075	0.0711975	0.0787891	0.0860141	0.0936848	0.101172	0.110407
		Low-Moderate	111	5
		Low-Slow	136	5
		Medium-Fast	86	7
		Medium-Moderate	111	7
		Medium-Slow	136	7
		High-Fast	86	9
		High-Moderate	111	9
		High-Slow	136	9
		Historical
			Saturation time (98%; Unit: year)	Saturation level (Unit: t/cap)
NonR	Developed Asia & Oceania	Low-Fast	36	5																				0.268533	0.285254	0.303607	0.326277	0.353797	0.38044	0.412307	0.448362	0.484601	0.525042	0.576664	0.63218	0.69557	0.760704	0.831951	0.901303	0.980522	1.0672	1.16268	1.26386	1.3751	1.49009	1.61577	1.7644	1.89881	2.01738
		Low-Moderate	61	5
		Low-Slow	86	5
		Medium-Fast	36	7
		Medium-Moderate	61	7
		Medium-Slow	86	7
		High-Fast	36	9
		High-Moderate	61	9
		High-Slow	86	9
		Historical
			Saturation time (98%; Unit: year)	Saturation level (Unit: t/cap)
NonR	Developing Asia	Low-Fast	86	5																				0.0253231	0.0268349	0.0282709	0.0300062	0.0320784	0.0340062	0.0360472	0.0386295	0.0417549	0.0456209	0.0499359	0.0545742	0.0602451	0.0661993	0.072452	0.0788643	0.0854253	0.0924833	0.0999634	0.107765	0.115961	0.12518	0.133865	0.143603	0.153481	0.164579
		Low-Moderate	111	5
		Low-Slow	136	5
		Medium-Fast	86	7
		Medium-Moderate	111	7
		Medium-Slow	136	7
		High-Fast	86	9
		High-Moderate	111	9
		High-Slow	136	9
		Historical
			Saturation time (98%; Unit: year)	Saturation level (Unit: t/cap)
Civ	North America	Low-Fast	36	5																				1.15997	1.2499	1.33533	1.42333	1.51022	1.60827	1.7106	1.80417	1.89899	2.00149	2.09436	2.18765	2.28639	2.38852	2.49526	2.60278	2.71527	2.82034	2.93232	3.04447	3.14705	3.25909	3.37809	3.50137	3.61433	3.70208
		Low-Moderate	61	5
		Low-Slow	86	5
		Medium-Fast	36	7
		Medium-Moderate	61	7
		Medium-Slow	86	7
		High-Fast	36	9
		High-Moderate	61	9
		High-Slow	86	9
		Historical
			Saturation time (98%; Unit: year)	Saturation level (Unit: t/cap)
Civ	Latin America & Caribbean	Low-Fast	86	5																				0.165658	0.179983	0.195192	0.211406	0.228908	0.247906	0.269073	0.291132	0.31292	0.334283	0.355821	0.377917	0.400479	0.422714	0.448612	0.473817	0.500304	0.527306	0.556693	0.586757	0.620256	0.654247	0.692046	0.733968	0.777893	0.823778
		Low-Moderate	111	5
		Low-Slow	136	5
		Medium-Fast	86	7
		Medium-Moderate	111	7
		Medium-Slow	136	7
		High-Fast	86	9
		High-Moderate	111	9
		High-Slow	136	9
		Historical
			Saturation time (98%; Unit: year)	Saturation level (Unit: t/cap)
Civ	Europe	Low-Fast	36	5																				0.689726	0.748887	0.811591	0.881025	0.953988	1.03475	1.11868	1.20429	1.29162	1.38852	1.49187	1.60272	1.71575	1.83216	1.96525	2.10073	2.2425	2.39046	2.54679	2.70949	2.87995	3.0558	3.23939	3.42989	3.61422	3.78995
		Low-Moderate	61	5
		Low-Slow	86	5
		Medium-Fast	36	7
		Medium-Moderate	61	7
		Medium-Slow	86	7
		High-Fast	36	9
		High-Moderate	61	9
		High-Slow	86	9
		Historical
			Saturation time (98%; Unit: year)	Saturation level (Unit: t/cap)
Civ	Commonwealth of Independent States	Low-Fast	36	5																				0.264726	0.295539	0.329482	0.366915	0.410945	0.462126	0.517691	0.581397	0.653907	0.737376	0.833918	0.940369	1.05841	1.18106	1.30861	1.4516	1.60709	1.77313	1.94347	2.11463	2.29428	2.48079	2.67261	2.87107	3.07576	3.29267
		Low-Moderate	61	5
		Low-Slow	86	5
		Medium-Fast	36	7
		Medium-Moderate	61	7
		Medium-Slow	86	7
		High-Fast	36	9
		High-Moderate	61	9
		High-Slow	86	9
		Historical
			Saturation time (98%; Unit: year)	Saturation level (Unit: t/cap)
Civ	Africa	Low-Fast	86	5																				0.0636434	0.070321	0.0768931	0.0841439	0.0923273	0.101251	0.110092	0.118838	0.127825	0.136821	0.145773	0.153884	0.163816	0.174023	0.184589	0.195489	0.20602	0.217136	0.228378	0.241125	0.255258	0.270972	0.287328	0.304578	0.323289	0.343986
		Low-Moderate	111	5
		Low-Slow	136	5
		Medium-Fast	86	7
		Medium-Moderate	111	7
		Medium-Slow	136	7
		High-Fast	86	9
		High-Moderate	111	9
		High-Slow	136	9
		Historical
			Saturation time (98%; Unit: year)	Saturation level (Unit: t/cap)
Civ	Middle East	Low-Fast	36	5																				0.0695767	0.0764078	0.0837734	0.0923397	0.10284	0.115913	0.130807	0.148487	0.167624	0.189729	0.214291	0.239426	0.267683	0.297408	0.326884	0.358206	0.393781	0.426677	0.469518	0.5172	0.561142	0.611696	0.667281	0.720365	0.782165	0.856138
		Low-Moderate	61	5
		Low-Slow	86	5
		Medium-Fast	36	7
		Medium-Moderate	61	7
		Medium-Slow	86	7
		High-Fast	36	9
		High-Moderate	61	9
		High-Slow	86	9
		Historical
			Saturation time (98%; Unit: year)	Saturation level (Unit: t/cap)
Civ	India	Low-Fast	86	5																				0.0314754	0.0343826	0.0374972	0.040726	0.0444414	0.04803	0.0519143	0.0562019	0.0607735	0.0657508	0.0712698	0.0768439	0.0823621	0.0881866	0.0939866	0.100166	0.106282	0.112568	0.118639	0.125236	0.131517	0.13834	0.145201	0.151067	0.15604	0.161675
		Low-Moderate	111	5
		Low-Slow	136	5
		Medium-Fast	86	7
		Medium-Moderate	111	7
		Medium-Slow	136	7
		High-Fast	86	9
		High-Moderate	111	9
		High-Slow	136	9
		Historical
			Saturation time (98%; Unit: year)	Saturation level (Unit: t/cap)
Civ	China	Low-Fast	86	5																				0.00451017	0.00485565	0.00575384	0.00697761	0.0084158	0.00977661	0.011722	0.013755	0.0164999	0.0200795	0.0239325	0.0259335	0.0277309	0.0299046	0.0319986	0.034031	0.0358617	0.0367617	0.0378966	0.0391284	0.0403532	0.0446395	0.0487337	0.0530424	0.0572331	0.0624226
		Low-Moderate	111	5
		Low-Slow	136	5
		Medium-Fast	86	7
		Medium-Moderate	111	7
		Medium-Slow	136	7
		High-Fast	86	9
		High-Moderate	111	9
		High-Slow	136	9
		Historical
			Saturation time (98%; Unit: year)	Saturation level (Unit: t/cap)
Civ	Developed Asia & Oceania	Low-Fast	36	5																				0.321001	0.340885	0.362668	0.389462	0.422031	0.453332	0.490868	0.533404	0.57601	0.623496	0.68417	0.749558	0.824096	0.900484	0.983926	1.06559	1.15828	1.25977	1.37234	1.49128	1.62229	1.75798	1.90678	2.0834	2.24295	2.38276
		Low-Moderate	61	5
		Low-Slow	86	5
		Medium-Fast	36	7
		Medium-Moderate	61	7
		Medium-Slow	86	7
		High-Fast	36	9
		High-Moderate	61	9
		High-Slow	86	9
		Historical
			Saturation time (98%; Unit: year)	Saturation level (Unit: t/cap)
Civ	Developing Asia	Low-Fast	86	5																				0.0303282	0.0321648	0.0339158	0.036015	0.0385431	0.0409113	0.0434112	0.0465879	0.0504022	0.0551281	0.0604049	0.0660879	0.0730565	0.0803498	0.0880706	0.0959027	0.103911	0.112531	0.121586	0.131091	0.140994	0.152082	0.162587	0.174239	0.1861	0.199371
		Low-Moderate	111	5
		Low-Slow	136	5
		Medium-Fast	86	7
		Medium-Moderate	111	7
		Medium-Slow	136	7
		High-Fast	86	9
		High-Moderate	111	9
		High-Slow	136	9
[truncated: 125 more columns]

## Sheet: SI Fig.12-22
Unit: 1,000t	North America									North America										North America										North America										Latin America & Caribbean									Latin America & Caribbean
	Total									Res										NonR										Civ										Total									Res
	Low-Fast	Low-Moderate	Low-Slow	Medium-Fast	Medium-Moderate	Medium-Slow	High-Fast	High-Moderate	High-Slow	Low-Fast	Low-Moderate	Low-Slow	Medium-Fast	Medium-Moderate	Medium-Slow	High-Fast	High-Moderate	High-Slow	Lifetime	Low-Fast	Low-Moderate	Low-Slow	Medium-Fast	Medium-Moderate	Medium-Slow	High-Fast	High-Moderate	High-Slow	Lifetime	Low-Fast	Low-Moderate	Low-Slow	Medium-Fast	Medium-Moderate	Medium-Slow	High-Fast	High-Moderate	High-Slow	Lifetime	Low-Fast	Low-Moderate	Low-Slow	Medium-Fast	Medium-Moderate	Medium-Slow	High-Fast	High-Moderate	High-Slow	Low-Fast
	1	2	3	4	5	6	7	8	9	1	2	3	4	5	6	7	8	9		1	2	3	4	5	6	7	8	9		1	2	3	4	5	6	7	8	9		1	2	3	4	5	6	7	8	9	1
2015	76979.8	76746.6	76507.9	94320.5	87548.2	84591.7	105401	102468	101678	23423.8	23429.4	23453.8	26603.9	25646.5	25252.5	28485	26971.5	26346.4	76.8674	18383.9	18147.8	17882.6	19758.4	19038.8	18637.8	20372.9	19839.7	19697	76.2587	35172	35169.4	35171.5	47958.2	42862.9	40701.5	56542.7	55656.4	55634.7	61.148	151782	140780	126661	182590	166799	153368	197830	181952	170836	48482
2016	79311.1	78964.8	78689.9	97038.1	90009.2	86954.2	110041	105607	104348	24057.1	24111.4	24154.1	27615.9	26489.7	26049.4	29830.7	27948.4	27221.4	76.8674	19179.1	18766.7	18441.2	20835.5	19786.8	19279.4	21593	20673.8	20408.4	76.2587	36074.9	36086.8	36094.6	48586.7	43732.7	41625.4	58617.4	56984.6	56717.7	61.148	153853	142421	127985	186757	170067	156042	203678	186535	174670	49583.9
2017	81480.7	81014.6	80702.9	99697.2	92327.9	89159.3	114728	108618	106862	24618.6	24733.8	24797.4	28598.7	27284	26793.7	31199	28888	28048.7	76.8674	19970.2	19356.8	18966.8	21956.4	20518.9	19893.9	22885.7	21500.7	21096.9	76.2587	36891.9	36924	36938.7	49142.1	44525	42471.7	60643.5	58229.4	57716.1	61.148	155835	143990	129267	190854	173279	158675	209523	191103	178485	50665.3
2018	83649.7	83059	82710.4	102474	94669.2	91370.9	119646	111667	109385	25166.6	25357.2	25444.5	29615.3	28090.5	27546.6	32660.2	29852.5	28889.5	76.8674	20798.7	19957.8	19498.9	23170.6	21275.8	20521	24305.8	22361.6	21802.6	76.2587	37684.4	37744	37767.1	49687.7	45303	43303.3	62680.2	59453.1	58692.7	61.148	157736	145498	130515	194886	176442	161274	215363	195661	182285	51726.4
2019	85716.7	84998.9	84613.6	105280	96935.4	93490	124717	114656	111817	25662.2	25945.2	26059.2	30631.3	28873.1	28271.7	34187.9	30806.8	29707.9	76.8674	21643.7	20546.2	20013.8	24465.1	22035.1	21137.3	25847.2	23235.2	22502.2	76.2587	38410.9	38507.5	38540.6	50183.9	46027.2	44081	64682.1	60613.8	59606.7	61.148	159579	146970	131758	198871	179579	163865	221216	200230	186095	52771.8
2020	87688	86844	86422.6	108141	99137.6	95526.9	129975	117595	114167	26105.9	26501.5	26645.5	31652.5	29636.2	28973.2	35797	31756.1	30508.1	76.8674	22509.9	21124.6	20514.2	25854.5	22800.6	21745.8	27532.2	24126.1	23198.8	76.2587	39072.2	39217.9	39263	50634	46700.9	44808	66646.1	61713	60460.3	61.148	161355	148397	132988	202796	182678	166438	227061	204795	189902	53796.8
2021	89676.4	88711.4	88255	111191	101397	97600.7	135570	120609	116557	26537.9	27069.3	27246.9	32725.2	30423.8	29694.9	37544.1	32745.7	31334.5	76.8674	23428.4	21721.8	21028.5	27381.1	23602.5	22375.2	29412.7	25065.6	23921.8	76.2587	39710.1	39920.3	39979.6	51085	47370.2	45530.5	68613.2	62797.2	61300.8	61.148	163021	149740	134165	206608	185692	168949	232845	209307	193659	54787.6
2022	91668.2	90593.4	90103.6	114441	103707	99704.6	141527	123692	118981	26951.3	27645.8	27860.9	33848.7	31233.9	30434.6	39440	33774.8	32184.9	76.8674	24400	22336.3	21555.2	29058.3	24440.7	23024.6	31513.4	26055.1	24670.4	76.2587	40316.9	40611.3	40687.5	51534.3	48032.4	46245.5	70573.5	63862.6	62125.3	61.148	164561	150986	135279	210290	188605	171384	238542	213745	197349	55738.3
2023	93507.6	92341.4	91820.6	117758	105921	101690	147726	126697	121286	27286.9	28176	28433	34969.6	32011.6	31137.2	41443	34789.5	33004.6	76.8674	25390.9	22932.4	22058.6	30865.8	25280.8	23658.4	33827.2	27060.9	25409.1	76.2587	40829.7	41233	41329	51922.4	48628.7	46894.5	72456.1	64846.6	62872.3	61.148	166007	152165	136360	213865	191444	173772	244172	218134	200999	56654.5
2024	95136	93906.7	93357.9	121109	107991	103508	154152	129573	123422	27522.2	28641.9	28945.3	36071.3	32739.2	31785.1	43549.2	35773	33775.9	76.8674	26390.7	23498.3	22526.9	32808.2	26112.1	24264.8	36374.6	28073.9	26126.3	76.2587	41223.1	41766.6	41885.7	52229.5	49139.6	47458.5	74228.7	65726.5	63520.1	61.148	167361	153284	137414	217331	194211	176115	249729	222472	204608	57534.9
2025	96558.5	95306.1	94733.3	124531	109935	105177	160862	132341	125407	27658.1	29049.7	29404.4	37161.1	33423.2	32384.6	45779.6	36733.1	34505.2	76.8674	27404.5	24037.9	22964	34907.3	26940.1	24848.2	39196.4	29100.6	26826.5	76.2587	41495.9	42218.5	42364.9	52462.6	49572.1	47944.3	75885.7	66507.1	64074.8	61.148	168616	154337	138436	220677	196897	178406	255196	226747	208168	58375.9
2026	97849.3	96628.4	96036.4	128136	111848	106788	167993	135096	127332	27721.7	29431.9	29843.3	38273.4	34097.1	32969	48183.7	37704.7	35226.4	76.8674	28454.8	24572.9	23391.6	37204.4	27788.2	25430.6	42356.4	30166.5	27532.4	76.2587	41672.9	42623.6	42801.6	52658.6	49962.4	48387.9	77452.7	67224.7	64573.6	61.148	169769	155320	139424	223892	199492	180638	260556	230945	211667	59173.5
2027	98986.7	97869.7	97264.5	131942	113727	108337	175591	137839	129197	27705.2	29786.6	30260.4	39406.9	34759.7	33536.9	50775.5	38688	35938.3	76.8674	29540.4	25102.3	23808.7	39718.1	28657	26011.5	45899.9	31273.7	28243.5	76.2587	41741	42980.7	43195.3	52816.9	50309.9	48788.8	78915.4	67877.5	65015.7	61.148	170805	156222	140365	226956	201981	182797	265785	235046	215089	59922
2028	99848.8	98929.6	98318.4	135863	115472	109726	183596	140468	130897	27565.9	30076.9	30619.1	40523.3	35373.6	34051	53530.1	39646.6	36603.5	76.8674	30635.2	25601.4	24190.8	42441.6	29522.9	26566.3	49850.7	32400.4	28935.2	76.2587	41647.7	43251.3	43508.5	52897.7	50575.5	49108.2	80215.1	68421.3	65358.4	61.148	171714	157034	141250	229851	204349	184868	270856	239030	218415	60616
2029	100384	99782.4	99173.8	139887	117060	110927	192027	142958	132404	27288.2	30293	30910	41611	35929.2	34501.8	56448.8	40571.7	37212.4	76.8674	31729.5	26063.2	24531.3	45384.8	30380.5	27088.4	54254.2	33542.7	29601.3	76.2587	41366.2	43426.3	43732.5	52891.5	50749.9	49337	81324.4	68843.7	65590.5	61.148	172485	157745	142070	232560	206580	186840	275748	242877	221629	61250.3
2030	100597	100462	99866.2	144065	118527	111978	200970	145349	133755	26879	30447.1	31145.6	42679.9	36438.9	34901.7	59553.3	41477.4	37777.7	76.8674	32827.3	26495.6	24838.4	48570.9	31239.3	27586.3	59174.5	34712.4	30250.4	76.2587	40890.3	43519.5	43882.2	52813.9	50848.4	49490.2	82242.3	69158.7	65727.3	61.148	173125	158365	142833	235085	208679	188717	280455	246586	224733	61824.8
2031	100515	101032	100460	148470	119941	112945	210540	147712	135020	26356	30561.9	31349.2	43750.3	36926.3	35274.2	62872.7	42388.8	38323.4	76.8674	33938	26913.8	25127.2	52026.8	32116.2	28075.6	64684.6	35928.8	30898.6	76.2587	40221.2	43556.1	43983.8	52692.6	50898.3	49595	82982.8	69394.5	65797.5	61.148	173645	158903	143549	237431	210652	190507	284979	250161	227732	62340.4
2032	100150	101540	101006	153155	121356	113879	220831	150108	136251	25733	30654.6	31538.3	44835.1	37409.4	35637.1	66424.3	43325.7	38867.7	76.8674	35065.9	27329.4	25409.7	55769.5	33024.9	28568.7	70851.7	37208.4	31559	76.2587	39350.9	43555.8	44057.8	52550.1	50921.2	49672.8	83554.7	69573.6	65824.7	61.148	174061	159375	144231	239610	212513	192222	289326	253611	230637	62800
2033	99459.4	101988	101507	158112	122777	114784	231867	152545	137457	25008.3	30725.3	31713.3	45928.4	37888.7	35991.1	70198.1	44290	39411.6	76.8674	36200.7	27742.5	25686.3	59793.5	33967.3	29066.3	77722	38555.7	32232.6	76.2587	38250.4	43520	44107	52389.7	50920.6	49726.7	83947.2	69699	65812.5	61.148	174382	159791	144888	241628	214268	193869	293497	256938	233452	63204.6
2034	98421.6	102398	101987	163338	124231	115687	243671	155056	138663	24190.5	30781.6	31882.1	47030	38372.3	36344.2	74180.4	45291.7	39963.5	76.8674	37335	28158.2	25962.5	64084.4	34950.4	29574.3	85330.5	39981.1	32925.9	76.2587	36896.2	43458.1	44142.3	52223.4	50908.1	49768.3	84160.5	69782.9	65773.7	61.148	174620	160163	145530	243494	215926	195458	297498	260149	236184	63556.5
2035	96992.7	102771	102449	168786	125723	116591	256196	157650	139876	23284.1	30823	32044.9	48129.4	38860.2	36696.6	78332.6	46332.5	40524	76.8674	38452.6	28576.5	26238.5	68602	35975.8	30093.4	93676.6	41489.2	33640.2	76.2587	35256	43371.4	44166.1	52054.5	50886.8	49800.6	84186.8	69828.6	65712.3	61.148	174771	160484	146150	245198	217478	196980	301311	263230	238823	63852.8
2036	95117	103092	102882	174362	127241	117483	269308	160321	141085	22293.2	30843.8	32195.9	49207.7	39346.7	37042.7	82588.8	47407.7	41087.7	76.8674	39529.8	28993	26510.7	73274.5	37040.8	30620.2	102707	43080.6	34372.2	76.2587	33294.1	43254.9	44175.2	51879.8	50853.7	49820.5	84013	69832.4	65625.1	61.148	174823	160744	146737	246721	218909	198418	304913	266159	241348	64089.1
2037	92766.6	103363	103289	179955	128792	118371	282804	163078	142296	21233.8	30844.4	32336	50250.2	39832.2	37383.2	86864.8	48519.4	41655.6	76.8674	40544.2	29408	26779.8	78001	38146.9	31155.5	112302	44760.5	35123.7	76.2587	30988.6	43110.3	44173.1	51703.6	50812.9	49832.1	83637.2	69798.4	65516.8	61.148	174769	160935	147282	248051	220206	199764	308285	268921	243746	64262.7
2038	89955.2	103609	103699	185436	130407	119283	296381	165962	143544	20137.8	30833.7	32474.3	51249.1	40326.3	37727.7	91057.8	49678.6	42238	76.8674	41476.6	29827.6	27052.4	82647.1	39302.1	31706.7	122251	46540.7	35902.6	76.2587	28340.7	42948.1	44172.2	51539.8	50778.1	49848.8	83072.5	69742.5	65403.3	61.148	174620	161066	147791	249195	221377	201021	311428	271518	246020	64375.5
2039	86711.3	103843	104126	190614	132101	120236	309564	168994	144847	19040.4	30815.7	32615	52188.9	40833.2	38080.6	95026.3	50891	42839.7	76.8674	42301.5	30254.3	27331.8	87028.1	40510	32277.4	132208	48429	36713.1	76.2587	25369.5	42773.3	44179.4	51396.7	50757.5	49878.5	82329.3	69674.2	65294.1	61.148	174376	161138	148264	250149	222418	202187	314333	273944	248166	64427.4
2040	83098.1	104067	104577	195238	133882	121238	321676	172189	146216	17982.8	30791.3	32759.2	53048.9	41353.8	38443.3	98592.5	52158.7	43462.7	76.8674	42989.4	30688.7	27619.1	90909.5	41772.3	32869.2	141666	50431.2	37557.8	76.2587	22126	42587.4	44198.8	51279.2	50755.6	49925.9	81418	69599.4	65195.3	61.148	174042	161153	148702	250913	223330	203263	316994	276195	250180	64419.4
2041	79206.6	104255	105028	198978	135725	122266	331801	175526	147627	17005.5	30751.2	32897.5	53794.7	41878	38806.2	101534	53471.8	44097.4	76.8674	43501.9	31123.5	27908.2	94003.7	43081.7	33476	149929	52543.8	38430.8	76.2587	18699.2	42380.5	44222.5	51179.3	50765.1	49983.4	80337.6	69510.1	65099	61.148	173622	161113	149105	251487	224113	204247	319406	278266	252061	64352.5
2042	75250.1	104431	105507	201537	137659	123348	338919	179041	149116	16175.7	30704.5	33038.9	54412	42414.9	39178.7	103633	54840.4	44754	76.8674	43816.1	31564.7	28205.8	96014.7	44444.8	34105.2	156168	54777.6	39340.5	76.2587	15258.4	42161.7	44262.4	51110.8	50799.4	50064.3	79117.6	69422.5	65021.1	61.148	173122	161022	149476	251873	224769	205141	321564	280158	253806	64228.4
2043	71556.1	104654	106077	202669	139751	124554	341983	182813	150757	15578.4	30673	33205.4	54901.5	42987.3	39583.9	104686	56289	45456.8	76.8674	43923	32027.8	28527.7	96664.8	45877.8	34773.7	159486	57153.5	40305.5	76.2587	12054.6	41953.5	44343.7	51102.3	50886.2	50196	77810.7	69370.7	64994.6	61.148	172545	160883	149813	252071	225299	205943	323463	281866	255415	64048.9
2044	68493.5	104947	106763	202131	142029	125910	339985	186880	152585	15289.2	30665	33405.1	55251.3	43604.1	40030.8	104500	57826.9	46215.8	76.8674	43810	32518.5	28880.6	95713.5	47386.3	35489.1	159030	59681.8	41334.4	76.2587	9394.29	41763.5	44476.9	51166.3	51038.2	50390.6	76454.2	69371.1	65035.1	61.148	171897	160699	150120	252085	225704	206656	325099	283389	256886	63816.2
2045	66445.1	105283	107542	199733	144465	127398	332165	191218	154581	15365.9	30672.3	33629.4	55433.3	44255.6	40510.8	102914	59443.7	47022.8	76.8674	43459.5	33030.3	29259.1	93004.7	48962	36246.2	154188	62357	42422.9	76.2587	7619.67	41580.7	44653.9	51295.3	51247.9	50640.7	75063.5	69417.1	65135.7	61.148	171185	160474	150396	251915	225987	207280	326470	284728	258219	63532.8
2046	65788.2	105611	108367	195411	147006	128966	318303	195768	156694	15850.1	30677.6	33860	55414	44922.1	41005.2	99848.2	61117	47859.2	76.8674	42857.5	33549.5	29650.9	88526.4	50587.2	37032.8	144813	65163	43559.1	76.2587	7080.58	41384.2	44856.4	51470.2	51496.6	50927.9	73641.6	69488.4	65276.2	61.148	170411	160208	150641	251562	226147	207813	327566	285877	259411	63200.5
2047	66865.7	105892	109202	189312	149606	130578	298972	200483	158887	16772.1	30668.6	34083.9	55172.1	45588.7	41500.3	95356.4	62828.4	48711.1	76.8674	42007.2	34065.5	30047	82462.8	52246.3	37839.5	131416	68084.3	44734.2	76.2587	8086.41	41157.8	45070.8	51676.8	51770.7	51238.6	72199.3	69570.8	65442.1	61.148	169582	159905	150858	251032	226188	208259	328389	286840	260463	62822.8
2048	69919.6	106124	110048	181838	152260	132239	275613	205356	161167	18150.3	30647.1	34301.6	54711.3	46255	41996.9	89656.7	64573.9	49579.8	76.8674	40938	34577.8	30448.4	75209.8	53933.3	38667.6	115188	71114.4	45949.9	76.2587	10831.3	40899.6	45297.7	51917.4	52072.1	51574.8	70768.4	69668.2	65636.8	61.148	168709	159575	151051	250334	226121	208624	328942	287622	261383	62404.6
2049	74938.2	106292	110890	173538	154945	133934	250254	210355	163519	19964.2	30609.3	34508.1	54039.4	46914.1	42489.6	83098	66341.3	50460.1	76.8674	39688.9	35081.2	30851.4	67312.6	55635.2	39513.2	97785	74237.1	47203.1	76.2587	15285.1	40601.5	45531	52186.2	52395.4	51930.7	69371.2	69776.2	65855.4	61.148	167802	159223	151225	249478	225951	208913	329229	288231	262176	61950.3
2050	81610.6	106396	111733	165067	157651	135666	225171	215462	165951	22159.7	30558.5	34704.7	53183.3	47566.2	42980	76142.7	68124.4	51353.9	76.8674	38317.9	35575.4	31257.3	59398.1	57342.9	40377.9	80989.2	77438.1	48496.1	76.2587	21133	40262.5	45770.9	52485.3	52742.4	52308.3	68039	69899.3	66101.5	61.148	166864	158851	151377	248465	225680	209126	329244	288664	262840	61462.6
2051	89284.6	106436	112574	157054	160367	137437	202386	220651	168468	24639.8	30496.6	34891.7	52179.5	48209.9	43468.2	69291.7	69913.9	52261.5	76.8674	36890.6	36059.1	31666.4	52060.1	59044.2	41261.7	66295.7	80696.9	49829.6	76.2587	27754.3	39880.2	46016.2	52814.6	53112.9	52707.1	66798.7	70039.9	66376.4	61.148	165904	158463	151512	247304	225315	209268	328991	288927	263380	60946.3
2052	97075.1	106426	113429	150031	163094	139264	183335	225907	171089	27275.3	30432	35075.1	51081.4	48850.1	43960.8	63018.9	71706.1	53190.2	76.8674	35481.8	36535.3	32083.1	45768.7	60730.1	42169.4	54632.8	83992.9	51209.4	76.2587	34318	39459.1	46271.1	53180.9	53513.5	53133.4	65683.7	70208.3	66689.7	61.148	164918	158054	151621	245990	224848	209330	328455	289011	263787	60402.1
2053	104068	106384	114312	144337	165831	141162	168677	231210	173838	29912.7	30373	35260.8	49949.2	49491.4	44464	57691.2	73495.1	54146.8	76.8674	34164.1	37007.1	32511.9	40798.1	62389.6	43105.6	46262.3	87299.7	52641.1	76.2587	39990.8	39004	46539	53590	53949.7	53592.5	64723.3	70414.8	67049.9	61.148	163902	157616	151695	244515	224274	209303	327622	288906	264050	59831
2054	109609	106317	115226	140094	168565	143139	158337	236516	176724	32392.7	30325.1	35451.6	48842.2	50135.1	44980.8	53515.4	75269.6	55134.8	76.8674	32998.7	37474.8	32954.7	37208.4	64007.1	44072.5	40883.4	90581.2	54127.6	76.2587	44217.9	38517.5	46819.9	54043.9	54423.3	54086	63938.1	70664.9	67461.5	61.148	162855	157148	151729	242882	223589	209184	326486	288608	264166	59235.1
2055	113511	106209	116149	137208	171250	145171	151693	241736	179723	34571.4	30284.3	35640	47806	50771	45503.6	50516.3	77003.5	56146.2	76.8674	32024.3	37931.4	33406.1	34869.9	65555.6	45063.9	37848.5	93783.4	55662.8	76.2587	46915.8	37993.4	47102.4	54532.1	54923.8	54603.4	63328.6	70949.3	67914.4	61.148	161790	156657	151728	241104	222806	208981	325056	288128	264145	58620.4
2056	116042	106034	117044	135451	173823	147220	147872	246757	182798	36351.5	30243.9	35815.4	46875.4	51384.6	46020.5	48570.9	78663.6	57168.5	76.8674	31259.1	38366.4	33857.9	33535.9	67002.3	46070	36416.3	96840	57236.4	76.2587	48431.8	37423.7	47371.2	55039.3	55436.3	55129.8	62885.3	71253.1	68393.1	61.148	160729	156162	151708	239213	221949	208716	323362	287496	264011	57996.7
2057	117676	105771	117880	134545	176220	149251	145996	251452	185908	37700.9	30197.7	35967.2	46074.8	51961.6	46519.9	47464.1	80213.9	58188.9	76.8674	30703.1	38769.5	34301.6	32920.1	68312.3	47080.9	35937.8	99676.6	58837.7	76.2587	49271.9	36803.5	47610.8	55550.5	55945.7	55650.2	62594.5	71561.2	68881.7	61.148	159685	155672	151676	237227	221034	208401	321422	286727	263780	57370.4
2058	118828	105419	118638	134245	178394	151245	145357	255710	189036	38656.2	30146.3	36091.6	45423.1	52494.2	46997.2	46957	81624.6	59201.9	76.8674	30344.5	39135.3	34733.5	32764	69455.1	48091.2	35951.6	102218	60460.4	76.2587	49827.3	36137.6	47812.8	56058	56444.3	56156.9	62448.8	71867.3	69373.2	61.148	158661	155188	151628	235155	220063	208035	319237	285826	263453	56745.2
2059	119733	104977	119297	134335	180292	153178	145429	259406	192152	39295.4	30088.7	36182.5	44921.8	52972.4	47445	46822.9	82861	60198.9	76.8674	30156.3	39456.7	35147.9	32862.3	70397.3	49093.1	36172.8	104383	62095.7	76.2587	50281.6	35431.8	47966.3	56551.2	56921.8	56639.4	62433.8	72162	69857.2	61.148	157666	154715	151569	233013	219051	207629	316826	284808	263044	56126.8
2060	120513	104464	119852	134676	181880	155042	145896	262433	195250	39715.2	30030.3	36240.2	44566.1	53393.1	47863.2	46891.9	83895.7	61178.6	76.8674	30108.1	39731.4	35543.9	33082.5	71111.9	50084.1	36462	106092	63739.5	76.2587	50689.8	34702.6	48067.4	57027.3	57375.2	57094.8	62542.2	72444.9	70332.1	61.148	156703	154254	151496	230812	217999	207182	314197	283679	262554	55518.5
2061	121239	103920	120314	135192	183148	156850	146602	264710	198343	40004.3	29982	36270.9	44346.9	53759.9	48257.6	47058.9	84708.9	62146.1	76.8674	30170.7	39962.2	35924.9	33354.9	71579.7	51065.8	36769.2	107277	65392.7	76.2587	51064	33975.7	48118.3	57490.6	57808.6	57527	62773.6	72724.3	70804.5	61.148	155778	153807	151409	228565	216918	206701	311363	282449	261994	54924.9
2062	121929	103368	120677	135816	184064	158593	147444	266135	201419	40218.4	29948.2	36273.8	44238.8	54068.5	48626.6	47256	85272.6	63098.4	76.8674	30310	40146.5	36288.9	33640.3	71777.3	52034	37072.4	107865	67049.1	76.2587	51400.8	33273.7	48114.5	57936.7	58218	57931.9	63115.2	72998	71271.3	61.148	154895	153376	151310	226287	215816	206192	308341	281131	261371	54350
2063	122557	102816	120911	136466	184572	160233	148329	266584	204433	40380	29925.8	36240.2	44202.4	54305.3	48959.8	47436.3	85549.1	64022.2	76.8674	30489	40275.4	36627.6	33911.3	71676.6	52976.8	37351.8	107783	68693.2	76.2587	51688.4	32614.9	48043	58351.9	58589.8	58296.1	63540.4	73252	71717.5	61.148	154061	152966	151199	223997	214703	205661	305154	279740	260698	53798.6
2064	123103	102290	121004	137096	184644	161755	149217	265976	207364	40499.4	29917.6	36167.9	44206.9	54464.4	49253.5	47582.5	85512.3	64911.5	76.8674	30682.4	40345.1	36937.4	34159	71261.4	53887.1	37602.2	106982	70314.8	76.2587	51921.3	32027.2	47898.4	58730.1	58918.3	58614.1	64032.4	73481.6	72137.3	61.148	153280	152577	151076	221708	213589	205114	301820	278287	259983	53274.2
2065	123551	101827	120953	137678	184270	163151	150093	264267	210197	40580.5	29928.6	36057.4	44227.6	54543.1	49506.9	47690.6	85144.5	65762.9	76.8674	30873.8	40354.7	37216.8	34381.7	70524.9	54760.1	37824.1	105436	71905.3	76.2587	52096.3	31543.5	47678.7	59068.9	59201.6	58883.7	64578.7	73686	72528.7	61.148	152557	152212	150942	219438	212482	204558	298362	276788	259236	52780.5
2066	123911	101489	120782	138224	183477	164442	150989	261483	212952	40632.1	29972	35918.3	44256.3	54549.8	49729.5	47774.7	84447.3	66584.3	76.8674	31060.3	40311.2	37471.3	34590.2	69479	55598.6	38032.6	103157	73464.4	76.2587	52219.1	31206.2	47392.5	59377.3	59448.7	59114.3	65182	73878.7	72903.6	61.148	151888	151867	150793	217193	211383	203990	294795	275247	258461	52318.6
2067	124165	101303	120478	138701	182260	165609	151875	257632	215598	40650.3	30047.7	35746.9	44273.8	54477.8	49916	47828.8	83410.7	67366.8	76.8674	31231.3	40210.9	37695.9	34779.4	68129.3	56393.4	38221.7	100168	74977.6	76.2587	52283.6	31044	47034.8	59648.2	59653.2	59299.6	65824.3	74052.9	73253.9	61.148	151277	151543	150628	214991	210303	203417	291143	273678	257666	51891.6
2068	124267	101259	119997	139046	180583	166595	152672	252708	218061	40621.5	30145	35529.4	44252.7	54308.3	50049	47830.6	82017.7	68087.4	76.8674	31370.1	40041.6	37877.4	34931.1	66478.5	57124.8	38368.9	96505.6	76417.7	76.2587	52275.2	31072.6	46590.4	59861.8	59796.4	59421.3	66472.3	74185.2	73556.2	61.148	150722	151237	150445	212843	209244	202841	287429	272091	256858	51500.9
2069	124200	101374	119328	139232	178455	167377	153350	246789	220303	40541.1	30261.6	35261.9	44181.7	54034.7	50122.1	47773.7	80274.2	68735	76.8674	31470.1	39799.9	38010.2	35039.6	64548.9	57781.2	38467.4	92247.7	77765.9	76.2587	52188.4	31312.7	46055.9	60010.9	59871.9	59473.3	67109.3	74267.5	73801.7	61.148	150222	150948	150241	210760	208212	202265	283674	270495	256042	51147.5
2070	123981	101687	118493	139286	175939	167970	153941	240042	222329	40415.2	30405.4	34952.7	44067.6	53665.7	50142.8	47671.3	78215	69313.5	76.8674	31536.6	39493.2	38098.4	35114.4	62385.4	58362.9	38530.3	87516.7	79016.2	76.2587	52029.1	31788.8	45441.6	60103.7	59888.4	59464.6	67739.2	74310.7	73999.5	61.148	149780	150676	150019	208757	207216	201694	279909	268905	255230	50833.5
2071	123643	102241	117530	139251	173125	168410	154499	232689	224168	40254.6	30587.5	34615.2	43925	53217.1	50124.6	47545.1	75892.8	69833.4	76.8674	31580	39134.1	38150.5	35171.5	60046.8	58875	38579.1	82462.8	80168	76.2587	51808.1	32519.4	44764	60154.9	59861.4	59410.9	68375.3	74333.6	74166.9	61.148	149384	150412	149769	206834	206248	201121	276143	267319	254415	50556.4
2072	123212	103057	116472	139168	170102	168725	155073	224963	225839	40068.1	30815	34260.5	43766.6	52703.2	50078.3	47413.1	73366.5	70302.5	76.8674	31608.8	38733.8	38173.3	35224.3	57594.9	59320.9	38631.8	77245	81218.6	76.2587	51534.7	33507.7	44038.1	60176.8	59804.1	59325.4	69027.8	74351.4	74318	61.148	149044	150162	149500	205014	205325	200560	272420	265760	253617	50319.7
2073	122690	104115	115327	139039	166930	168911	155663	217065	227324	39856.2	31084.9	33890.7	43594	52127.9	50004.7	47278.5	70688.5	70716.7	76.8674	31623.5	38296.3	38166.4	35274.9	55083.6	59695.5	38691.8	72011.2	82154.6	76.2587	51210.2	34733.3	43269.9	60170.6	59718.6	59210.8	69693	74365.3	74452.9	61.148	148766	149936	149220	203322	204465	200026	268783	264256	252857	50126.5
2074	122091	105389	114115	138887	163685	168981	156294	209213	228622	39623.2	31395.9	33511.7	43414	51501.1	49908.8	47151.1	67922.7	71076.9	76.8674	31628.1	37829.3	38132.8	35330.2	52572.1	59997.7	38769	66908.3	82967.3	76.2587	50840	36163.8	42470.5	60142.6	59612.1	59074.8	70373.8	74382.3	74578	61.148	148556	149738	148936	201776	203681	199532	265272	262828	252153	49979
2075	121418	106825	112844	138713	160427	168933	156966	201592	229713	39369.2	31741.2	33125.3	43227.9	50827.9	49790.9	47033.6	65128.7	71378	76.8674	31623	37337	38072.2	35391.9	50112	60222.1	38866.5	62060.8	83642.9	76.2587	50425.4	37746.9	41646.8	60093.6	59486.7	58919.7	71066	74402.1	74692.4	61.148	148401	149557	148640	200372	202963	199068	261895	261469	251496	49872.7
2076	120666	108347	111518	138516	157201	168756	157672	194351	230570	39092.8	32110.1	32731.3	43034.6	50111.8	49648.6	46925.3	62362.2	71611.9	76.8674	31606.6	36822.2	37982.6	35459.2	47747.5	60361.8	38984.2	57567.4	84165.3	76.2587	49966.4	39414.9	40804.4	60022.1	59342	58745.6	71762.5	74421.2	74792.5	61.148	148286	149381	148323	199099	202301	198623	258658	260172	250875	49802.6
2077	119838	109874	110146	138298	154057	168449	158412	187620	231171	38794	32492.6	32331.1	42835.1	49359	49482	46828.6	59678.7	71773	76.8674	31579.4	36289.2	37863.6	35533.8	45518.2	60411.8	39125	53502.9	84520.8	76.2587	49464.5	41091.9	39951.3	59928.7	59179.7	58554.9	72458.5	74438.4	74877	61.148	148194	149193	147971	197945	201677	198183	255560	258922	250273	49762.4
2078	118948	111330	108751	138079	151050	168024	159208	181514	231515	38476.9	32881.2	31931	42636	48582	49296.1	46752.8	57134.2	71861.4	76.8674	31545.6	35746.4	37718.9	35622.9	43461.1	60372.2	39299.2	49920.6	84702.2	76.2587	48925.3	42701.9	39100.7	59819.8	59007	58355.2	73156.3	74459.3	74951.3	61.148	148113	148986	147580	196903	201085	197739	252609	257714	249685	49747.7
2079	118003	112635	107347	137869	148218	167484	160068	176098	231591	38143.3	33265.3	31534.1	42440.5	47790	49092.9	46702.9	54772.2	71874.1	76.8674	31507.3	35200	37549.8	35730.2	41600.3	60241.1	39512.4	46841.3	84700.3	76.2587	48352	44169.5	38263.1	59697.9	58827.5	58150.4	73853.2	74484.9	75016.3	61.148	148035	148752	147146	195968	200518	197289	249818	256546	249106	49754.7
2080	117013	113725	105955	137683	145594	166842	161008	171411	231395	37796.3	33635.2	31145.4	42253.7	46994.8	48876.1	46686.1	52628.5	71810.1	76.8674	31467.9	34657	37359.3	35861.8	39952.7	60018.9	39773.2	44263.7	84509.4	76.2587	47749	45432.7	37450.8	59567.9	58646.8	57946.6	74548.9	74518.4	75075.5	61.148	147955	148491	146672	195143	199976	196833	247204	255422	248537	49780.9
2081	115980	114544	104585	137523	143188	166092	162022	167436	230910	37435.3	33978	30765.6	42075.5	46202.8	48644.9	46703.1	50721.3	71663.3	76.8674	31427.5	34121	37147.2	36018.3	38520.7	59702.5	40083.4	42158.9	84120.8	76.2587	47117.1	46445.1	36672	59429	58464.9	57744.1	75235.6	74556.1	75125.6	61.148	147881	148213	146171	194444	199476	196387	244802	254366	247999	49827.7
2082	114921	115079	103263	137411	141025	165254	163136	164166	230147	37065.8	34287.1	30402	41913.9	45428.5	48405.9	46764.9	49067.9	71437.1	76.8674	31391.9	33600.9	36918.9	36208.6	37307.1	59296.9	40455.1	40493.2	83536.3	76.2587	46463.1	47190.8	35941.6	59288.7	58289.8	57551.2	75916.2	74604.5	75173.4	61.148	147812	147918	145646	193872	199018	195954	242631	253385	247497	49893
2083	113863	115352	102025	137386	139135	164362	164392	161586	229138	36696.3	34560.7	30065	41781.1	44690.4	48170.2	46887.7	47681.2	71140.7	76.8674	31370	33108.2	36682.8	36445.9	36311.8	58811.9	40905.9	39229	82765.9	76.2587	45796.8	47683.4	35277.5	59158.5	58133.3	57380	76598.2	74675.4	75231.1	61.148	147747	147610	145104	193431	198607	195539	240708	252486	247036	49975.2
2084	112824	115402	100899	137468	137529	163436	165812	159651	227901	36331.8	34795.2	29760.8	41684.5	44001.4	47944.2	47081.4	46558.7	70778.9	76.8674	31367.3	32650.8	36444.5	36738.4	35525	58254.6	41447.2	38317.7	81817.5	76.2587	45124.5	47956.4	34693.3	59044.9	58002.3	57237.4	77283.1	74774.3	75304.6	61.148	147682	147287	144546	193115	198240	195143	239040	251672	246616	50071
2085	111801	115266	99888.5	137654	136185	162473	167384	158275	226430	35971.2	34983.4	29489.5	41622.7	43365.4	47726.1	47344.3	45679.5	70347.3	76.8674	31383.3	32229.8	36203.7	37085.3	34924.9	57625.6	42078.6	37700.1	80693	76.2587	44446.5	48052.4	34195.3	58945.9	57894.8	57121.7	77960.9	74895.5	75389.4	61.148	147614	146949	143976	192921	197918	194766	237634	250943	246240	50177.9
2086	110773	114966	98978.1	137909	135052	161443	169058	157334	224685	35606.3	35113.4	29243.1	41584	42775.3	47504.9	47662	45005.4	69830.8	76.8674	31410.2	31838.6	35953.6	37476	34477.7	56917.3	42786.9	37307.8	79386	76.2587	43756.2	48013.5	33781.5	58849.1	57798.9	57021.2	78608.7	75020.6	75468.5	61.148	147528	146586	143387	192829	197623	194395	236474	250284	245891	50289.2
2087	109746	114555	98181	138240	134116	160355	170835	156758	222681	35238.9	35186.4	29024.3	41570.7	42236.6	47282.5	48037	44512.8	69231.2	76.8674	31450	31480.2	35696.7	37913	34163.5	56135.7	43575.9	37096.8	77908.3	76.2587	43057.2	47888.5	33460	58756.1	57715.8	56937.2	79221.6	75148.7	75542	61.148	147422	146198	142783	192834	197354	194033	235563	249694	245569	50402.5
2088	108760	114111	97542	138696	133408	159261	172773	156544	220489	34881.2	35216.3	28846.6	41599.4	41768.6	47074.8	48490.7	44196.8	68568.8	76.8674	31515.2	31167.2	35445.6	38413.6	33978	55301.3	44468.1	37049.1	76292.2	76.2587	42363.9	47727.2	33249.8	58682.7	57661	56885.2	79813.9	75297.8	75628.4	61.148	147310	145802	142181	192949	197130	193698	234925	249199	245298	50520.2
2089	107830	113674	97078.9	139291	132924	158181	174884	156650	218145	34537.2	35211.4	28714.5	41675.1	41377.9	46886.8	49028.9	44038.3	67852.2	76.8674	31609.8	30903.6	35205.2	38982.8	33907.1	54425.5	45470.1	37140.1	74560.5	76.2587	41682.7	47559.2	33159.2	58633.4	57638.6	56868.8	80384.9	75471.2	75732.1	61.148	147193	145403	141589	193175	196955	193397	234566	248806	245085	50641.5
2090	106946	113255	96784.5	140008	132630	157105	177138	157004	215649	34203.3	35173.8	28624.3	41791.6	41059.1	46713.3	49643.3	44007	67078.2	76.8674	31730.2	30685.4	34973.1	39614.6	33928.9	53510.7	46574.2	37338.8	72726.3	76.2587	41013	47395.3	33187.2	58601.8	57641.7	56881.5	80920.8	75658.5	75844.1	61.148	147064	144997	141005	193495	196820	193122	234469	248503	244921	50761.9
2091	106095	112845	96641.8	140815	132482	156014	179491	157532	212992	33873	35104.3	28569.2	41939	40802.1	46545.3	50320	44071	66240.5	76.8674	31869.7	30505.2	34744.1	40298.5	34020.4	52556.6	47767	37616.3	70800.3	76.2587	40351.8	47235.7	33328.5	58577.9	57659.7	56912.5	81403.6	75844.9	75951.1	61.148	146907	144570	140419	193880	196701	192857	234600	248264	244781	50874.3
2092	105262	112439	96636.4	141688	132445	154894	181902	158174	210175	33541.4	35005.4	28543.7	42109	40597.8	46375.6	51047.3	44204.4	65336.1	76.8674	32022.9	30356.8	34514.5	41025.7	34163.2	51565.1	49036.6	37951.1	68796.9	76.2587	39698.2	47076.4	33578.2	58553.3	57683.9	56952.9	81818.3	76018.1	76042.2	61.148	146714	144118	139827	194312	196589	192592	234935	248075	244655	50974.5
2093	104443	112028	96756	142605	132489	153734	184341	158884	207208	33204.9	34880.7	28543.7	42294.9	40438.1	46198.7	51815	44387.1	64365	76.8674	32185.5	30234.8	34281.5	41788.3	34343.5	50540.2	50372.6	38328.7	66733.9	76.2587	39052.9	46912.4	33930.9	58521.8	57707.3	56995.6	82153	76168.3	76109.1	61.148	146478	143636	139226	194772	196470	192319	235450	247921	244529	51058.3
2094	103639	111613	96995.5	143557	132599	152541	186789	159642	204117	32862.8	34736.1	28567.6	42493.9	40318.2	46013	52618	44607.5	63333.9	76.8674	32355.9	30136.7	34045.1	42582.2	34553.7	49490.3	51768.8	38742.8	64634.7	76.2587	38420.3	46740.6	34382.8	58481.4	57726.9	57037.3	82401.9	76291.6	76148.7	61.148	146194	143124	138616	195246	196340	192034	236124	247792	244398	51122.9
2095	102859	111200	97353.8	144545	132770	151325	189241	160442	200943	32516.8	34578.7	28616	42706	40236.1	45820	53454.3	44860.7	62254.1	76.8674	32534.4	30061.8	33807.6	43405.6	34791.4	48427.1	53222	39192.8	62526.8	76.2587	37807.4	46559.5	34930.2	58432.9	57742.9	57078	82564.2	76388.1	76162.3	61.148	145866	142584	138001	195727	196197	191738	236946	247689	244261	51167.7
2096	102112	110793	97828.6	145567	133002	150103	191691	161284	197729	32168.9	34414.5	28689.6	42931.7	40189.9	45621.6	54322.1	45144.3	61138.7	76.8674	32721.5	30010	33571.4	44256.7	35055.7	47362.7	54728.5	39680.4	60438	76.2587	37221.8	46368.1	35567.7	58378.3	57756.1	57118.2	82640.7	76459.1	76152	61.148	145496	142022	137388	196212	196043	191436	237905	247612	244123	51192.4
2097	101412	110396	98416.9	146626	133295	148891	194139	162175	194521	31821.7	34248.9	28789.2	43172	40178.6	45420.8	55220.1	45458.9	60003	76.8674	32918.2	29981.3	33339.4	45133.7	35347.9	46310.3	56284.8	40209	58396.5	76.2587	36672	46166.3	36288.2	58320.1	57768.4	57159.4	82634.2	76507.4	76121.4	61.148	145087	141443	136779	196692	195878	191129	238983	247557	243983	51196.3
2098	100770	110016	99112.9	147723	133653	147707	196581	163124	191366	31478.2	34086.4	28915.7	43427.7	40201	45220.7	56146.5	45805.8	58862.7	76.8674	33125.1	29976	33114.7	46034.5	35669.7	45282.9	57886	40782.3	56428.7	76.2587	36166.9	45953.8	37082.5	58261.2	57781.8	57203.2	82548.8	76536.1	76074.5	61.148	144645	140853	136184	197167	195707	190824	240176	247531	243848	51180.9
2099	100198	109655	99907.6	148859	134077	146567	199013	164138	188307	31140.8	33929.9	29068.8	43699.3	40255.7	45023.9	57098.6	46186.5	57733.5	76.8674	33342.4	29994.2	32899.8	46955.8	36023	44292.6	59526.1	41403.6	54558.8	76.2587	35714.6	45730.7	37938.9	58204.3	57798	57250.9	82388.8	76548	76014.9	61.148	144176	140259	135605	197632	195533	190524	241467	247534	243722	51146.1
2100	99705.3	109314	100789	150032	134570	145488	201430	165225	185385	30812.1	33781.7	29248.4	43986.7	40341.5	44833.1	58072.8	46602.8	56631	76.8674	33569.9	30035.6	32697.2	47893.6	36409.5	43350.7	61197.4	42076	52808	76.2587	35323.3	45496.9	38843.6	58151.9	57818.7	57303.9	82159.5	76546.4	75946.4	61.148	143682	139666	135049	198083	195356	190233	242843	247566	243607	51092.7
[truncated: 350 more columns]

## Sheet: SI Fig.23-33
Unit: 1,000t			2015	2016	2017	2018	2019	2020	2021	2022	2023	2024	2025	2026	2027	2028	2029	2030	2031	2032	2033	2034	2035	2036	2037	2038	2039	2040	2041	2042	2043	2044	2045	2046	2047	2048	2049	2050	2051	2052	2053	2054	2055	2056	2057	2058	2059	2060	2061
R1	Total	Low-Fast	33946.3	35516	37100.5	38696.6	40301.1	41910.7	43522.5	45133.2	46740	48340.1	49930.8	51509.6	53074.4	54623.2	56154.3	57666.3	59158.1	60628.9	62078.3	63506	64912.2	66297.3	67661.9	69007	70333.5	71642.7	72935.9	74214.4	75479.6	76732.7	77974.8	79206.7	80429.1	81642.3	82846	84039.7	85222.4	86392.5	87547.8	88685.8	89803.4	90896.9	91962.3	92995.3	93991.1	94944.8	95851.6
R1	Total	Low-Moderate	33946.3	35516	37100.5	38696.6	40301.1	41910.7	43522.5	45133.2	46740	48340.1	49930.8	51509.6	53074.4	54623.2	56154.3	57666.2	59158.1	60628.9	62078.2	63506	64912.2	66297.3	67661.9	69006.9	70333.4	71642.6	72935.8	74214.4	75479.6	76732.8	77975	79207.1	80429.7	81643.2	82847.4	84041.7	85225.3	86396.5	87553.3	88693.4	89813.5	90910.5	91980.3	93018.9	94021.9	94984.7	95902.8
R1	Total	Low-Slow	33946.3	35516	37100.5	38696.6	40301.1	41910.7	43522.5	45133.2	46740	48340.1	49930.8	51509.6	53074.4	54623.2	56154.2	57666.2	59158	60628.9	62078.2	63505.9	64912.1	66297.2	67661.8	69006.8	70333.3	71642.5	72935.7	74214.2	75479.4	76732.6	77974.7	79206.8	80429.3	81642.7	82846.8	84041.1	85224.6	86395.7	87552.5	88692.4	89812.5	90909.4	91979.2	93017.8	94020.8	94983.7	95902.1
R1	Total	Medium-Fast	33946.3	35516	37100.5	38696.6	40301.1	41910.8	43522.5	45133.3	46740.2	48340.3	49931	51509.9	53074.8	54623.8	56155.1	57667.4	59159.7	60631.1	62081.3	63510.1	64917.7	66304.7	67671.7	69019.9	70350.4	71664.8	72964.5	74251.3	75526.9	76792.9	78051	79302.8	80549.4	81792	83031.3	84267.9	85501.7	86732.5	87959.6	89181.7	90397.4	91604.7	92801.4	93984.9	95152.4	96301	97427.7
R1	Total	Medium-Moderate	33946.3	35516	37100.5	38696.6	40301.1	41910.8	43522.5	45133.3	46740.1	48340.2	49930.9	51509.8	53074.7	54623.5	56154.8	57667	59159.1	60630.2	62080.1	63508.5	64915.5	66301.8	67667.9	69014.8	70343.8	71656.1	72953.3	74236.9	75508.5	76769.5	78021.5	79265.6	80502.9	81734.3	82960	84180.3	85394.7	86602.5	87802.4	88992.9	90171.7	91336.3	92483.9	93611.3	94714.9	95791.3	96836.6
R1	Total	Medium-Slow	33946.3	35516	37100.5	38696.6	40301.1	41910.7	43522.5	45133.3	46740.1	48340.2	49930.9	51509.7	53074.6	54623.4	56154.6	57666.8	59158.8	60629.9	62079.6	63507.8	64914.6	66300.5	67666.2	69012.6	70340.9	71652.4	72948.5	74230.7	75500.6	76759.5	78008.8	79249.6	80483	81709.5	82929.5	84142.7	85348.8	86546.8	87735.2	88912.1	90075.2	91221.7	92348.6	93452.3	94529.1	95575.2	96586.7
R1	Total	High-Fast	33946.3	35516	37100.5	38696.6	40301.1	41910.8	43522.6	45133.4	46740.2	48340.4	49931.2	51510.2	53075.2	54624.3	56155.9	57668.5	59161.2	60633.3	62084.2	63514.1	64923.1	66311.9	67681.4	69032.8	70367.5	71687.2	72993.8	74289.4	75576.2	76856.3	78132.1	79405.8	80679.6	81955.6	83235.8	84522.1	85815.9	87118.7	88431.7	89755.9	91091.9	92440.4	93801.7	95176	96563.5	97964.2	99378.2
R1	Total	High-Moderate	33946.3	35516	37100.5	38696.6	40301.1	41910.8	43522.6	45133.3	46740.2	48340.3	49931.1	51510.1	53075.1	54624.2	56155.6	57668.2	59160.7	60632.5	62083.2	63512.7	64921.2	66309.4	67678	69028.2	70361.5	71679.3	72983.5	74275.9	75558.6	76833.5	78102.8	79368.3	80631.8	81895.1	83159.6	84426.4	85696.5	86970.5	88248.6	89530.6	90816.3	92104.7	93394.8	94685.1	95974.1	97259.8	98540.1
R1	Total	High-Slow	33946.3	35516	37100.5	38696.6	40301.1	41910.8	43522.5	45133.3	46740.2	48340.3	49931.1	51510.1	53075	54624.1	56155.6	57668.1	59160.6	60632.3	62083	63512.4	64920.8	66308.8	67677.2	69027.2	70360	71677.4	72981	74272.6	75554.3	76828	78095.7	79359.2	80620.3	81880.5	83141.2	84403.3	85667.6	86934.6	88204.2	89476	90749.3	92023.1	93295.8	94565.5	95830.3	97087.8	98335.3
R2	Total	Low-Fast	10395.2	11204.5	12062.7	12971.6	13932.6	14947.1	16016.2	17141.1	18322.3	19560.5	20855.9	22208.4	23618	25083.9	26605.5	28181.7	29811.2	31492.6	33224.4	35004.9	36832.2	38704.6	40620.3	42577.6	44575	46610.9	48684	50793.4	52938.1	55117.4	57331.1	59578.7	61860.5	64176.3	66526.6	68911.7	71332	73787.7	76279.3	78806.8	81370.2	83969.3	86603.3	89271.5	91972.4	94704.2	97464.9
R2	Total	Low-Moderate	10395.2	11204.5	12062.7	12971.6	13932.6	14947	16016.2	17141	18322.2	19560.4	20855.7	22208.3	23617.7	25083.6	26605	28181	29810.3	31491.5	33222.9	35002.8	36829.4	38700.8	40615.4	42571.1	44566.5	46599.8	48669.7	50775	52914.5	55087.4	57293.1	59530.9	61800.5	64101.6	66434	68797.5	71191.9	73616.9	76071.9	78556.5	81069.6	83610.1	86176.4	88766.7	91378.5	94009.1	96655.3
R2	Total	Low-Slow	10395.2	11204.5	12062.7	12971.6	13932.5	14947	16016.2	17141	18322.2	19560.3	20855.6	22208	23617.4	25083.1	26604.4	28180.1	29809.1	31489.8	33220.6	34999.7	36825.2	38695.3	40608.1	42561.5	44553.9	46583.5	48648.6	50747.7	52879.6	55043	57236.8	59460.1	61711.9	63991.4	66297.6	68629.7	70986.5	73366.9	75769.5	78192.5	80633.9	83091.4	85562.4	88043.6	90531.5	93022.3	95511.6
R2	Total	Medium-Fast	10395.2	11204.5	12062.7	12971.6	13932.6	14947.1	16016.3	17141.2	18322.4	19560.7	20856.2	22208.9	23618.6	25084.7	26606.6	28183.2	29813.3	31495.5	33228.2	35009.9	36838.9	38713.5	40632.1	42593.1	44595.2	46637.1	48717.9	50837	52993.8	55188.4	57421	59692.1	62002.7	64354	66747.4	69184.8	71668.1	74199.5	76781.3	79416	82106	84853.6	87661.5	90531.6	93466.3	96467.2	99536.1
R2	Total	Medium-Moderate	10395.2	11204.5	12062.7	12971.6	13932.6	14947.1	16016.3	17141.1	18322.4	19560.6	20856	22208.7	23618.3	25084.3	26606	28182.4	29812.2	31494	33226.3	35007.4	36835.5	38709	40626.1	42585.2	44584.9	46623.8	48700.7	50814.8	52965.5	55152.4	57375.4	59634.7	61930.7	64264.2	66635.9	69047	71498.7	73992.3	76529.1	79110.4	81737.5	84411.5	87133.5	89904.1	92724	95593.3	98511.8
R2	Total	Medium-Slow	10395.2	11204.5	12062.7	12971.6	13932.6	14947.1	16016.2	17141.1	18322.3	19560.5	20855.9	22208.5	23618	25083.9	26605.5	28181.7	29811.2	31492.6	33224.4	35004.9	36832.2	38704.5	40620.2	42577.5	44574.8	46610.7	48683.8	50793.1	52937.7	55117	57330.5	59578.2	61859.9	64176	66526.6	68912.2	71333.4	73790.6	76284.2	78814.7	81382.3	83986.9	86628.6	89306.7	92020.5	94769.1	97551
R2	Total	High-Fast	10395.2	11204.5	12062.7	12971.6	13932.6	14947.1	16016.3	17141.2	18322.5	19560.8	20856.3	22209.1	23618.8	25085.1	26607.1	28183.9	29814.2	31496.7	33229.9	35012.2	36841.9	38717.4	40637.1	42599.7	44603.7	46648.1	48732.1	50855.2	53017.1	55218.1	57458.7	59739.7	62062.6	64429	66841.1	69301.2	71812.1	74377	76999.2	79682.3	82430.1	85246.6	88135.9	91102.1	94149.5	97282.1	100504
R2	Total	High-Moderate	10395.2	11204.5	12062.7	12971.6	13932.6	14947.1	16016.3	17141.2	18322.4	19560.7	20856.2	22208.9	23618.6	25084.7	26606.6	28183.2	29813.3	31495.5	33228.2	35010	36839	38713.6	40632.1	42593.2	44595.2	46637.2	48718	50837.1	52994.1	55188.8	57421.6	59693	62003.9	64355.7	66749.8	69188.1	71672.6	74205.7	76789.6	79427.1	82120.7	84873.1	87686.8	90564.6	93508.7	96521.5	99604.9
R2	Total	High-Slow	10395.2	11204.5	12062.7	12971.6	13932.6	14947.1	16016.3	17141.1	18322.4	19560.6	20856.1	22208.7	23618.4	25084.5	26606.2	28182.7	29812.6	31494.5	33227	35008.3	36836.8	38710.7	40628.4	42588.3	44588.9	46628.9	48707.4	50823.5	52976.7	55166.7	57393.6	59657.8	61959.8	64300.7	66681.5	69103.6	71568.7	74078.3	76634.4	79238.6	81892.9	84599.1	87358.8	90173.5	93044.5	95973	98959.6
R3	Total	Low-Fast	65583.7	69332.4	73173.8	77096.8	81089.5	85139	89231.7	93353.6	97490.2	101627	105750	109845	113898	117896	121827	125680	129446	133116	136683	140141	143486	146715	149827	152820	155696	158456	161101	163633	166055	168368	170574	172673	174666	176549	178323	179981	181521	182935	184217	185360	186355	187195	187871	188377	188706	188853	188816
R3	Total	Low-Moderate	65583.7	69332.4	73173.8	77096.8	81089.5	85139	89231.7	93353.6	97490.3	101627	105750	109845	113898	117896	121827	125681	129448	133118	136686	140145	143491	146722	149837	152834	155714	158480	161133	163676	166111	168442	170669	172796	174822	176748	178573	180296	181913	183421	184816	186092	187246	188272	189165	189922	190540	191017	191355
R3	Total	Low-Slow	65583.7	69332.4	73173.8	77096.8	81089.5	85139	89231.7	93353.6	97490.3	101627	105750	109845	113898	117896	121828	125681	129448	133119	136686	140146	143493	146725	149840	152838	155720	158488	161143	163689	166128	168464	170698	172832	174868	176807	178648	180389	182029	183564	184991	186307	187507	188586	189542	190372	191074	191648	192094
R3	Total	Medium-Fast	65583.7	69332.4	73173.8	77096.8	81089.5	85139	89231.7	93353.6	97490.3	101627	105750	109845	113898	117896	121828	125681	129448	133119	136686	140146	143493	146725	149840	152838	155719	158487	161142	163687	166126	168461	170693	172826	174860	176796	178633	180370	182004	183533	184952	186256	187443	188507	189444	190252	190928	191472	191884
R3	Total	Medium-Moderate	65583.7	69332.4	73173.8	77096.8	81089.5	85139	89231.7	93353.6	97490.3	101627	105750	109845	113898	117896	121828	125682	129448	133119	136687	140147	143494	146727	149843	152842	155725	158494	161152	163701	166144	168484	170723	172865	174910	176860	178714	180472	182132	183691	185147	186496	187735	188861	189871	190763	191536	192191	192730
R3	Total	Medium-Slow	65583.7	69332.4	73173.8	77096.8	81089.5	85139	89231.7	93353.6	97490.4	101627	105750	109845	113898	117896	121828	125682	129449	133120	136688	140148	143496	146728	149845	152845	155729	158500	161159	163710	166156	168500	170744	172891	174943	176901	178766	180536	182210	183787	185263	186637	187904	189062	190109	191044	191865	192573	193171
R3	Total	High-Fast	65583.7	69332.4	73173.8	77096.8	81089.6	85139	89231.8	93353.7	97490.5	101628	105751	109846	113899	117897	121829	125684	129451	133123	136693	140155	143505	146741	149862	152867	155759	158539	161210	163777	166242	168609	170883	173067	175163	177175	179105	180952	182718	184401	186003	187521	188954	190300	191560	192733	193819	194819	195738
R3	Total	High-Moderate	65583.7	69332.4	73173.8	77096.8	81089.6	85139	89231.8	93353.7	97490.5	101628	105751	109846	113899	117897	121829	125684	129451	133123	136693	140155	143505	146741	149862	152868	155760	158540	161212	163779	166244	168613	170888	173073	175171	177185	179116	180966	182735	184423	186028	187551	188990	190344	191612	192794	193890	194902	195833
R3	Total	High-Slow	65583.7	69332.4	73173.8	77096.8	81089.6	85139	89231.8	93353.7	97490.5	101628	105751	109846	113899	117897	121829	125684	129451	133123	136693	140155	143505	146741	149862	152868	155760	158541	161213	163780	166245	168614	170889	173075	175173	177188	179120	180971	182741	184431	186038	187563	189004	190361	191632	192817	193917	194933	195869
R4	Total	Low-Fast	30956.1	33400.2	35938.4	38562.1	41261.3	44024.6	46839.4	49692.1	52568	55451.8	58327	61177	63984.4	66732	69402.3	71978	74442.4	76779.1	78972.9	81009.4	82875.9	84560.9	86055	87350.4	88442	89326.6	90003.8	90475.5	90746.3	90823.4	90716.2	90436.6	89998.5	89417.5	88710.7	87896.2	86992.7	86018.7	84992.9	83932.8	82854.7	81773.3	80701.2	79649	78624.5	77633.2	76678.2
R4	Total	Low-Moderate	30956.1	33400.2	35938.4	38562.1	41261.3	44024.6	46839.4	49692.1	52568.1	55451.8	58327.1	61177.1	63984.6	66732.3	69402.7	71978.6	74443.1	76780.1	78974.3	81011.4	82878.6	84564.6	86060	87357.2	88451	89338.7	90019.7	90496.4	90773.7	90858.8	90762	90495.3	90073.4	89512.4	88830.3	88046	87179.2	86249.8	85277.5	84281.3	83279.2	82287.5	81320.7	80391.2	79509.2	78682.2	77915.4
R4	Total	Low-Slow	30956.1	33400.2	35938.4	38562.1	41261.3	44024.6	46839.4	49692.1	52568.1	55451.8	58327.1	61177.1	63984.7	66732.4	69402.8	71978.7	74443.3	76780.5	78974.8	81012.1	82879.5	84565.9	86061.7	87359.4	88454	89342.7	90025	90503.3	90782.6	90870.4	90776.8	90514.2	90097.4	89542.7	88868.3	88093.3	87237.9	86322.1	85366.1	84389.2	83409.9	82445	81509.5	80616.4	79776.4	78997.5	78285.6
R4	Total	Medium-Fast	30956.1	33400.2	35938.4	38562.2	41261.3	44024.6	46839.4	49692.2	52568.2	55451.9	58327.3	61177.3	63985	66732.8	69403.4	71979.6	74444.5	76782	78976.9	81015	82883.5	84571.1	86068.6	87368.7	88466.2	89358.5	90045.5	90529.7	90816.4	90913.3	90831	90582.3	90182.3	89648	88997.9	88252	87430.8	86555.1	85645.8	84723	83805.5	82911	82055	81250.9	80509.6	79839.7	79247
R4	Total	Medium-Moderate	30956.1	33400.2	35938.4	38562.2	41261.3	44024.6	46839.4	49692.2	52568.2	55451.9	58327.3	61177.3	63985	66732.8	69403.4	71979.6	74444.6	76782.1	78977.1	81015.2	82883.7	84571.5	86069.2	87369.4	88467.2	89359.9	90047.4	90532.3	90819.9	90918	90837.1	90590.3	90192.6	89661.3	89015	88273.7	87458.3	86589.8	85689.1	84776.8	83872.2	82993	82155.2	81372.8	80657.2	80017.4	79459.8
R4	Total	Medium-Slow	30956.1	33400.2	35938.4	38562.2	41261.3	44024.6	46839.4	49692.2	52568.2	55451.9	58327.2	61177.3	63985	66732.8	69403.4	71979.6	74444.5	76782	78977	81015.1	82883.6	84571.3	86068.9	87369	88466.7	89359.2	90046.6	90531.3	90818.5	90916.3	90835.1	90587.9	90189.7	89657.8	89010.8	88268.8	87452.5	86583.1	85681.6	84768.3	83862.7	82982.6	82144.1	81361.2	80645.3	80005.6	79448.5
R4	Total	High-Fast	30956.1	33400.2	35938.4	38562.2	41261.4	44024.6	46839.5	49692.3	52568.3	55452.2	58327.6	61177.8	63985.6	66733.7	69404.7	71981.4	74447.1	76785.7	78981.9	81021.8	82892.7	84583.7	86085.4	87391	88495.7	89397.3	90096.3	90595.6	90901.5	91022.4	90970.1	90758.4	90404	89925.3	89342.7	88678.2	87954.4	87194.6	86422.2	85660	84929.9	84252.4	83646.2	83127.6	82710.7	82406.8	82224.5
R4	Total	High-Moderate	30956.1	33400.2	35938.4	38562.2	41261.4	44024.6	46839.5	49692.2	52568.3	55452.1	58327.5	61177.7	63985.6	66733.6	69404.6	71981.2	74446.8	76785.2	78981.3	81021	82891.6	84582.1	86083.3	87388.2	88492	89392.3	90089.6	90587	90890.1	91007.8	90951.2	90734.2	90373.1	89886.2	89293.5	88616.4	87877.4	87099.3	86304.9	85516.3	84754.9	84040.5	83390.9	82821.9	82346.7	81975.8	81716.9
R4	Total	High-Slow	30956.1	33400.2	35938.4	38562.2	41261.4	44024.6	46839.5	49692.2	52568.3	55452.1	58327.5	61177.7	63985.5	66733.5	69404.4	71981	74446.5	76784.8	78980.8	81020.3	82890.6	84580.8	86081.6	87385.9	88488.9	89388.3	90084.4	90580.2	90881.4	90996.6	90936.9	90716.2	90350.4	89857.8	89258.3	88573	87824.2	87034.3	86226	85421.3	84641	83904.8	83230.2	82632.7	82125.1	81717.8	81418.1
R5	Total	Low-Fast	27907.4	29403.6	30919.1	32456.8	34022.1	35622.1	37265.9	38964.4	40729.6	42575.4	44516.4	46569.1	48751.2	51082	53582.8	56276.2	59186.4	62338.3	65757.1	69466.6	73488.8	77841.9	82539.6	87590.4	92996.6	98755.3	104858	111294	118048	125108	132460	140097	148014	156213	164701	173491	182599	192045	201851	212041	222636	233658	245124	257053	269458	282350	295740
R5	Total	Low-Moderate	27907.4	29403.6	30919.1	32456.8	34022.1	35622.1	37265.9	38964.3	40729.4	42574.9	44515.7	46567.8	48749	51078.4	53576.8	56266.5	59171.1	62314.5	65720.8	69412.3	73408.9	77726.4	82375.7	87361.7	92682.9	98331.8	104296	110558	117100	123904	130952	138232	145737	153464	161419	169612	178057	186774	195784	205106	214763	224773	235153	245918	257080	268647	280628
R5	Total	Low-Slow	27907.4	29403.6	30919.1	32456.8	34022	35622	37265.7	38963.9	40728.7	42573.6	44513.3	46563.8	48742.1	51066.8	53557.9	56236.2	59123.3	62240.9	65609.4	69247.1	73168.4	77382.9	81894	86698.5	91786.1	97140.3	102740	108560	114575	120763	127104	133586	140204	146962	153871	160951	168225	175723	183474	191506	199846	208519	217543	226935	236706	246864	257415
R5	Total	Medium-Fast	27907.4	29403.6	30919.1	32456.9	34022.1	35622.2	37266.1	38964.7	40730.3	42576.6	44518.6	46573	48757.8	51093.2	53601.2	56305.9	59233.4	62411.3	65868.1	69632.5	73731.9	78191.7	83034	88276.8	93933.4	100012	106517	113449	120806	128584	136781	145396	154430	163891	173787	184132	194944	206245	218056	230404	243314	256810	270920	285665	301069	317152	333934
R5	Total	Medium-Moderate	27907.4	29403.6	30919.1	32456.9	34022.1	35622.1	37266	38964.6	40730	42576	44517.6	46571.2	48754.8	51088.1	53592.8	56292.3	59211.8	62377.7	65816.9	69555.7	73619	78028.5	82802.2	87953.1	93488.8	99411.5	105718	112403	119456	126866	134625	142724	151160	159934	169049	178516	188349	198564	209181	220221	231706	243655	256091	269032	282494	296495	311048
R5	Total	Medium-Slow	27907.4	29403.6	30919.1	32456.8	34022.1	35622	37265.8	38964.2	40729.3	42574.7	44515.2	46567	48747.6	51076.1	53573	56260.6	59161.8	62300.4	65699.7	69381.4	73364.6	77664.2	82290.1	87246	92529.8	98133.2	104043	110244	116716	123444	130414	137615	145044	152705	160607	168767	177207	185951	195025	204458	214276	224503	235162	246272	257850	269909	282461
R5	Total	High-Fast	27907.4	29403.6	30919.1	32456.9	34022.1	35622.2	37266.1	38964.7	40730.2	42576.4	44518.3	46572.3	48756.7	51091.4	53598.2	56301.1	59225.9	62399.9	65851.2	69608	73697.1	78143.5	82968.9	88190.9	93822.9	99874	106349	113252	120582	128341	136532	145161	154238	163780	173806	184343	195421	207075	219343	232263	245877	260225	275347	291283	308071	325749	344350
R5	Total	High-Moderate	27907.4	29403.6	30919.1	32456.9	34022.1	35622.1	37266	38964.6	40730	42576	44517.5	46571.1	48754.5	51087.7	53592.2	56291.3	59210.4	62375.6	65814	69551.8	73613.9	78022.5	82795.7	87947.2	93485.4	99413.9	105732	112434	119515	126968	134788	142973	151524	160448	169759	179473	189612	200203	211272	222850	234967	247653	260937	274847	289411	304652	320594
R5	Total	High-Slow	27907.4	29403.6	30919.1	32456.8	34022.1	35622.1	37265.9	38964.4	40729.7	42575.4	44516.5	46569.2	48751.4	51082.4	53583.5	56277.4	59188.3	62341.4	65761.8	69474	73499.9	77858.3	82563.7	87624.9	93045.4	98823.1	104951	111420	118216	125329	132748	140468	148487	156809	165446	174413	183732	193427	203524	214053	225041	236514	248499	261020	274098	287752	302001
R6	Total	Low-Fast	47103.9	49578.3	52025.9	54463.2	56911.6	59395.3	61939.7	64571	67315	70197.4	73244.4	76482.6	79939.8	83643.9	87622.2	91898.1	96488.1	101397	106614	112109	117826	123689	129595	135427	141053	146341	151162	155409	158999	161885	164058	165549	166428	166793	166767	166488	166094	165719	165479	165474	165777	166438	167483	168916	170724	172879	175344
R6	Total	Low-Moderate	47103.9	49578.3	52025.8	54463.2	56911.6	59395.2	61939.5	64570.6	67314.3	70196.2	73242.1	76478.7	79933	83632.6	87603.6	91868.4	96441.8	101327	106509	111955	117607	123383	129179	134873	140331	145419	150010	153998	157305	159891	161752	162929	163499	163569	163268	162737	162118	161544	161132	160977	161148	161691	162626	163955	165660	167713	170074
R6	Total	Low-Slow	47103.9	49578.3	52025.8	54463.2	56911.5	59395.1	61939.5	64570.5	67314	70195.6	73241.1	76476.9	79930	83627.6	87595.4	91855.3	96421.2	101295	106462	111886	117509	123246	128991	134621	140001	144996	149478	153343	156514	158951	160656	161672	162079	161988	161530	160849	160088	159379	158841	158565	158622	159053	159878	161096	162689	164627	166870
R6	Total	Medium-Fast	47103.9	49578.4	52025.9	54463.3	56911.9	59395.9	61941	64573.4	67319.6	70205.9	73259.7	76509.6	79986.4	83722.6	87752	92107.4	96818.2	101906	107382	113241	119460	125996	132785	139745	146779	153782	160645	167265	173548	179421	184833	189757	194195	198172	201735	204947	207884	210625	213251	215836	218445	221134	223945	226909	230045	233361	236859
R6	Total	Medium-Moderate	47103.9	49578.4	52025.9	54463.3	56911.8	59395.7	61940.6	64572.7	67318.1	70203.3	73255	76501.3	79972	83698.2	87711.6	92042.2	96715.2	101747	107142	112887	118948	125272	131784	138389	144980	151444	157665	163539	168978	173915	178314	182169	185501	188362	190823	192974	194910	196732	198532	200396	202393	204579	206994	209660	212590	215780	219220
R6	Total	Medium-Slow	47103.9	49578.4	52025.9	54463.2	56911.7	59395.5	61940.3	64572.1	67317	70201.1	73251	76494.3	79960	83678	87678.3	91988.7	96631	101618	106947	112601	118537	124695	130991	137322	143575	149631	155374	160700	165525	169796	173486	176605	179193	181320	183075	184561	185888	187165	188489	189947	191606	193517	195713	198208	201004	204090	207447
R6	Total	High-Fast	47103.9	49578.4	52026	54463.4	56912.1	59396.4	61941.9	64575.2	67322.8	70211.9	73270.4	76528.3	80018.3	83776.1	87839.7	92248.4	97040.2	102249	107900	114010	120577	127589	135013	142802	150896	159223	167707	176267	184827	193313	201662	209821	217749	225414	232799	239896	246706	253238	259506	265530	271331	276935	282365	287647	292805	297860	302834
R6	Total	High-Moderate	47103.9	49578.4	52025.9	54463.4	56912	59396.1	61941.3	64574.1	67320.9	70208.3	73263.9	76517	79999	83743.7	87786.5	92162.9	96905.5	102041	107585	113542	119897	126618	133655	140938	148386	155906	163403	170783	177961	184865	191441	197656	203497	208971	214106	218940	223525	227919	232182	236370	240537	244730	248989	253343	257816	262424	267173
R6	Total	High-Slow	47103.9	49578.4	52025.9	54463.3	56911.9	59395.9	61941	64573.4	67319.5	70205.8	73259.5	76509.2	79985.7	83721.3	87749.6	92103.5	96811.9	101897	107368	113221	119433	125961	132743	139699	146735	153750	160639	167306	173667	179654	185225	190362	195073	199389	203361	207055	210546	213915	217236	220583	224015	227584	231327	235269	239427	243805	248399
R7	Total	Low-Fast	30197.4	32419.1	34820.8	37411.6	40202.8	43208.4	46445.8	49935.8	53702.3	57772.5	62175.8	66943.3	72107	77699	83749.7	90287	97334.2	104908	113016	121658	130818	140470	150575	161083	171935	183066	194414	205920	217535	229226	240976	252787	264682	276699	288888	301310	314024	327091	340562	354479	368868	383742	399102	414933	431211	447903	464969
R7	Total	Low-Moderate	30197.4	32419.1	34820.8	37411.5	40202.6	43208	46445.1	49934.4	53699.7	57767.6	62166.8	66927.2	72079.1	77651.6	83671	90159.3	97131.4	104593	112539	120948	129786	139000	148525	158280	168179	178129	188043	197847	207482	216913	226134	235163	244049	252862	261688	270623	279765	289206	299025	309289	320040	331307	343096	355398	368190	381440	395105
R7	Total	Low-Slow	30197.4	32419.1	34820.7	37411.5	40202.5	43207.8	46444.5	49933.2	53697.5	57763.6	62159.4	66914.2	72056.5	77613.2	83607.3	90056	96967.6	104339	112154	120377	128957	137822	146885	156045	165190	174211	183004	191482	199582	207272	214554	221467	228080	234491	240814	247177	253703	260511	267699	275348	283513	292226	301497	311316	321657	332482	343743
R7	Total	Medium-Fast	30197.4	32419.1	34820.8	37411.6	40202.8	43208.5	46446	49936.2	53703.2	57774.1	62178.6	66948.2	72115.5	77713.2	83773.3	90325.3	97395.1	105003	113163	121878	131144	140944	151251	162031	173242	184839	196779	209024	221548	234335	247388	260724	274378	288397	302837	317759	333225	349291	366004	383400	401502	420318	439841	460053	480924	502414	524477
R7	Total	Medium-Moderate	30197.4	32419.1	34820.8	37411.6	40202.7	43208.2	46445.5	49935.2	53701.3	57770.6	62172.2	66936.9	72096	77680.2	83718.5	90236.3	97253.7	104783	112827	121378	130412	139894	149776	159997	170488	181179	192000	202889	213800	224705	235597	246492	257429	268466	279674	291134	302927	315130	327812	341025	354810	369187	384162	399726	415857	432523	449687
R7	Total	Medium-Slow	30197.4	32419.1	34820.8	37411.5	40202.6	43207.9	46444.9	49934	53698.9	57766.1	62164.1	66922.4	72070.7	77637.3	83647.4	90121	97070.7	104499	112396	120737	129481	138569	147928	157471	167103	176728	186257	195611	204734	213597	222200	230573	238778	246897	255033	263294	271793	280633	289903	299676	310003	320914	332418	344508	357162	370346	384018
R7	Total	High-Fast	30197.4	32419.1	34820.8	37411.7	40202.9	43208.7	46446.4	49936.9	53704.5	57776.5	62183	66956	72129	77736.3	83811.6	90387.7	97494.4	105158	113399	122231	131660	141684	152292	163467	175186	187423	200154	213359	227025	241152	255748	270839	286459	302655	319480	336992	355246	374296	394185	414947	436603	459163	482620	506958	532147	558150	584920
R7	Total	High-Moderate	30197.4	32419.1	34820.8	37411.6	40202.8	43208.4	46445.8	49935.9	53702.5	57772.9	62176.4	66944.4	72108.9	77702.2	83755.1	90295.9	97348.4	104930	113052	121712	130899	140591	150751	161336	172291	183563	195095	206838	218756	230827	243045	255426	268005	280833	293971	307491	321466	335964	351047	366764	383153	400232	418010	436479	455620	475405	495798
R7	Total	High-Slow	30197.4	32419.1	34820.8	37411.5	40202.6	43208.1	46445.1	49934.5	53699.9	57767.9	62167.3	66928.2	72080.8	77654.4	83675.6	90166.8	97143.5	104612	112568	120993	129853	139100	148670	158487	168469	178529	188589	198577	208445	218165	227737	237189	246577	255976	265479	275188	285205	295627	306538	318005	330079	342789	356147	370147	384771	399990	415767
R8	Total	Low-Fast	132826	148838	166467	185850	207134	230469	256016	283950	314466	347790	384181	423943	467426	515020	567146	624235	686692	754861	828968	909067	994975	1.08621e+06	1.18195e+06	1.28096e+06	1.38162e+06	1.48187e+06	1.5793e+06	1.6712e+06	1.75468e+06	1.82681e+06	1.88482e+06	1.92629e+06	1.94931e+06	1.95273e+06	1.93623e+06	1.90041e+06	1.84685e+06	1.77798e+06	1.69698e+06	1.60759e+06	1.51384e+06	1.41982e+06	1.32942e+06	1.24614e+06	1.17286e+06	1.1118e+06	1.06444e+06
R8	Total	Low-Moderate	132826	148838	166467	185850	207134	230469	256016	283950	314466	347790	384181	423943	467426	515020	567146	624235	686692	754861	828968	909067	994975	1.08621e+06	1.18195e+06	1.28096e+06	1.38162e+06	1.48187e+06	1.5793e+06	1.6712e+06	1.75468e+06	1.82681e+06	1.88482e+06	1.92629e+06	1.94932e+06	1.95274e+06	1.93624e+06	1.90042e+06	1.84687e+06	1.778e+06	1.69702e+06	1.60764e+06	1.5139e+06	1.4199e+06	1.32953e+06	1.24627e+06	1.17303e+06	1.11202e+06	1.06471e+06
R8	Total	Low-Slow	132826	148838	166467	185850	207134	230469	256016	283950	314466	347790	384181	423943	467426	515020	567146	624235	686692	754861	828968	909067	994975	1.08621e+06	1.18195e+06	1.28096e+06	1.38162e+06	1.48187e+06	1.5793e+06	1.6712e+06	1.75468e+06	1.82681e+06	1.88482e+06	1.92629e+06	1.94932e+06	1.95274e+06	1.93624e+06	1.90043e+06	1.84687e+06	1.77801e+06	1.69703e+06	1.60765e+06	1.51392e+06	1.41993e+06	1.32956e+06	1.24632e+06	1.17309e+06	1.11209e+06	1.06479e+06
R8	Total	Medium-Fast	132826	148838	166467	185850	207134	230469	256016	283950	314466	347790	384181	423943	467426	515020	567146	624235	686692	754861	828968	909067	994975	1.08621e+06	1.18195e+06	1.28096e+06	1.38162e+06	1.48187e+06	1.5793e+06	1.6712e+06	1.75468e+06	1.82681e+06	1.88482e+06	1.92629e+06	1.94932e+06	1.95274e+06	1.93624e+06	1.90043e+06	1.84687e+06	1.77801e+06	1.69702e+06	1.60765e+06	1.51391e+06	1.41991e+06	1.32954e+06	1.24629e+06	1.17305e+06	1.11203e+06	1.06472e+06
R8	Total	Medium-Moderate	132826	148838	166467	185850	207134	230469	256016	283950	314466	347790	384181	423943	467426	515020	567146	624235	686692	754861	828968	909067	994975	1.08621e+06	1.18195e+06	1.28096e+06	1.38162e+06	1.48187e+06	1.5793e+06	1.6712e+06	1.75468e+06	1.82681e+06	1.88482e+06	1.92629e+06	1.94932e+06	1.95274e+06	1.93624e+06	1.90043e+06	1.84688e+06	1.77802e+06	1.69704e+06	1.60766e+06	1.51394e+06	1.41995e+06	1.32959e+06	1.24634e+06	1.17312e+06	1.11213e+06	1.06484e+06
R8	Total	Medium-Slow	132826	148838	166467	185850	207134	230469	256016	283950	314466	347790	384181	423943	467426	515020	567146	624235	686692	754861	828968	909067	994975	1.08621e+06	1.18195e+06	1.28096e+06	1.38162e+06	1.48187e+06	1.5793e+06	1.6712e+06	1.75468e+06	1.82681e+06	1.88482e+06	1.92629e+06	1.94932e+06	1.95274e+06	1.93624e+06	1.90043e+06	1.84688e+06	1.77802e+06	1.69704e+06	1.60767e+06	1.51395e+06	1.41996e+06	1.3296e+06	1.24636e+06	1.17314e+06	1.11216e+06	1.06488e+06
R8	Total	High-Fast	132826	148838	166467	185850	207134	230469	256016	283950	314466	347790	384181	423943	467426	515020	567146	624235	686692	754861	828968	909067	994975	1.08621e+06	1.18195e+06	1.28096e+06	1.38162e+06	1.48187e+06	1.5793e+06	1.6712e+06	1.75468e+06	1.82681e+06	1.88482e+06	1.92629e+06	1.94932e+06	1.95274e+06	1.93624e+06	1.90044e+06	1.84688e+06	1.77802e+06	1.69704e+06	1.60767e+06	1.51395e+06	1.41996e+06	1.32961e+06	1.24637e+06	1.17315e+06	1.11216e+06	1.06488e+06
R8	Total	High-Moderate	132826	148838	166467	185850	207134	230469	256016	283950	314466	347790	384181	423943	467426	515020	567146	624235	686692	754861	828968	909067	994975	1.08621e+06	1.18195e+06	1.28096e+06	1.38162e+06	1.48187e+06	1.5793e+06	1.6712e+06	1.75468e+06	1.82681e+06	1.88482e+06	1.92629e+06	1.94932e+06	1.95274e+06	1.93624e+06	1.90044e+06	1.84688e+06	1.77803e+06	1.69705e+06	1.60768e+06	1.51396e+06	1.41997e+06	1.32962e+06	1.24638e+06	1.17317e+06	1.11218e+06	1.06491e+06
R8	Total	High-Slow	132826	148838	166467	185850	207134	230469	256016	283950	314466	347790	384181	423943	467426	515020	567146	624235	686692	754861	828968	909067	994975	1.08621e+06	1.18195e+06	1.28096e+06	1.38162e+06	1.48187e+06	1.5793e+06	1.6712e+06	1.75468e+06	1.82681e+06	1.88482e+06	1.92629e+06	1.94932e+06	1.95274e+06	1.93624e+06	1.90044e+06	1.84688e+06	1.77803e+06	1.69705e+06	1.60768e+06	1.51396e+06	1.41998e+06	1.32962e+06	1.24639e+06	1.17318e+06	1.11219e+06	1.06492e+06
R9	Total	Low-Fast	97780.8	101459	105087	108674	112229	115758	119260	122733	126164	129537	132826	136001	139026	141864	144474	146821	148869	150589	151959	152965	153599	153864	153767	153325	152559	151497	150171	148613	146863	144956	142935	140836	138700	136562	134457	132415	130461	128613	126883	125276	123788	122407	121115	119888	118696	117508	116292
R9	Total	Low-Moderate	97780.8	101459	105087	108674	112229	115758	119260	122733	126164	129537	132826	136001	139026	141864	144475	146823	148872	150594	151967	152976	153616	153889	153804	153378	152636	151606	150322	148821	147145	145335	143437	141495	139554	137658	135848	134163	132636	131295	130159	129243	128551	128078	127812	127735	127818	128031	128339
R9	Total	Low-Slow	97780.8	101459	105087	108674	112229	115758	119260	122733	126164	129537	132826	136001	139027	141865	144476	146823	148873	150595	151969	152980	153623	153898	153817	153397	152662	151642	150371	148888	147233	145451	143587	141687	139796	137960	136222	134620	133190	131959	130950	130176	129643	129348	129279	129417	129737	130207	130795
R9	Total	Medium-Fast	97780.8	101459	105087	108674	112229	115758	119260	122733	126164	129537	132826	136002	139028	141866	144479	146828	148880	150607	151986	153006	153659	153950	153889	153496	152796	151820	150605	149189	147616	145930	144178	142405	140659	138982	137417	136001	134768	133743	132946	132389	132074	131999	132150	132507	133045	133735	134544
R9	Total	Medium-Moderate	97780.8	101459	105087	108674	112229	115758	119260	122733	126164	129537	132826	136002	139028	141866	144479	146828	148880	150606	151986	153005	153658	153949	153888	153495	152794	151819	150603	149188	147615	145931	144181	142411	140669	138999	137442	136037	134818	133809	133033	132500	132213	132169	132355	132750	133330	134062	134912
R9	Total	Medium-Slow	97780.8	101459	105087	108674	112229	115758	119260	122733	126164	129537	132826	136002	139028	141866	144479	146828	148880	150606	151986	153005	153658	153948	153888	153494	152794	151818	150603	149187	147615	145931	144181	142412	140671	139002	137446	136043	134825	133819	133045	132515	132232	132192	132382	132783	133367	134105	134962
R9	Total	High-Fast	97780.8	101459	105087	108674	112230	115758	119260	122733	126165	129539	132829	136006	139035	141878	144498	146858	148927	150678	152092	153160	153882	154266	154330	154100	153610	152899	152011	150994	149897	148770	147661	146618	145684	144898	144295	143903	143744	143835	144183	144791	145656	146768	148112	149671	151423	153343	155406
R9	Total	High-Moderate	97780.8	101459	105087	108674	112230	115758	119260	122733	126165	129538	132828	136005	139033	141874	144492	146848	148911	150654	152057	153109	153808	154161	154183	153900	153340	152541	151545	150396	149142	147830	146509	145223	144018	142933	142002	141257	140720	140407	140328	140484	140870	141473	142274	143250	144372	145610	146931
R9	Total	High-Slow	97780.8	101459	105087	108674	112230	115758	119260	122733	126165	129538	132828	136004	139031	141872	144489	146843	148903	150642	152039	153083	153770	154108	154110	153798	153204	152361	151311	150096	148763	147359	145932	144527	143189	141960	140874	139966	139259	138772	138517	138497	138709	139141	139775	140589	141552	142635	143804
R10	Total	Low-Fast	45293.8	48905.5	52786.4	56924.6	61297.5	65872.6	70609.9	75466.2	80399.8	85376.5	90374.4	95388.7	100434	105542	110765	116164	121808	127765	134097	140851	148060	155736	163872	172446	181417	190737	200348	210193	220214	230360	240590	250870	261180	271508	281854	292224	302628	313079	323588	334164	344810	355527	366307	377141	388014	398910	409813
R10	Total	Low-Moderate	45293.8	48905.5	52786.4	56924.5	61297.4	65872.3	70609.5	75465.3	80398.1	85373.3	90368.6	95378.5	100416	105512	110715	116084	121681	127569	133799	140408	147416	154819	162592	170694	179067	187643	196350	205118	213884	222595	231215	239724	248118	256410	264624	272794	280959	289158	297427	305794	314281	322899	331651	340535	349538	358648	367846
R10	Total	Low-Slow	45293.8	48905.5	52786.3	56924.5	61297.2	65872.1	70608.9	75464.3	80396.2	85369.7	90362.1	95367	100396	105478	110659	115993	121537	127346	133462	139910	146694	153795	161172	168764	176495	184283	192045	199704	207195	214475	221519	228327	234919	241338	247638	253881	260136	266464	272921	279550	286382	293433	300709	308202	315899	323777	331814
R10	Total	Medium-Fast	45293.8	48905.6	52786.4	56924.6	61297.5	65872.7	70610.2	75466.7	80400.8	85378.2	90377.6	95394.3	100443	105558	110791	116207	121876	127872	134260	141096	148422	156262	164623	173498	182868	192702	202967	213627	224646	235993	247642	259575	271777	284243	296969	309958	323210	336727	350508	364550	378845	393382	408147	423122	438289	453629	469120
R10	Total	Medium-Moderate	45293.8	48905.5	52786.4	56924.6	61297.5	65872.5	70609.8	75466	80399.5	85375.8	90373.1	95386.4	100430	105535	110754	116146	121779	127722	134031	140756	147924	155546	163615	172105	180977	190183	199667	209378	219264	229284	239406	249610	259889	270245	280692	291250	301939	312785	323807	335021	346439	358064	369895	381924	394142	406535	419087
R10	Total	Medium-Slow	45293.8	48905.5	52786.4	56924.5	61297.3	65872.3	70609.3	75464.9	80397.4	85372	90366.3	95374.3	100409	105500	110695	116050	121628	127487	133676	140229	147159	154460	162103	170041	178217	186560	195003	203480	211935	220330	228641	236863	245012	253116	261218	269366	277612	286005	294587	303393	312445	321756	331328	341157	351228	361527	372033
R10	Total	High-Fast	45293.8	48905.6	52786.4	56924.6	61297.6	65872.8	70610.5	75467.2	80401.8	85380.1	90380.9	95400	100453	105575	110819	116252	121948	127984	134431	141353	148800	156806	165393	174567	184325	194656	205542	216965	228906	241347	254275	267680	281554	295892	310692	325953	341672	357846	374470	391537	409035	426952	445273	463982	483062	502493	522257
R10	Total	High-Moderate	45293.8	48905.5	52786.4	56924.6	61297.5	65872.6	70610	75466.3	80400	85376.8	90375	95389.7	100435	105545	110769	116171	121819	127783	134126	140897	148133	155849	164047	172709	181807	191304	201159	211329	221778	232473	243392	254524	265865	277422	289208	301241	313541	326126	339015	352218	365744	379593	393765	408252	423043	438128	453494
R10	Total	High-Slow	45293.8	48905.5	52786.4	56924.5	61297.4	65872.4	70609.6	75465.5	80398.5	85374.1	90370	95380.9	100420	105519	110727	116103	121712	127617	133873	140521	147585	155067	162951	171203	179778	188619	197669	206871	216179	225553	234971	244426	253923	263485	273141	282928	292888	303058	313475	324165	335149	346437	358034	369936	382134	394616	407369
World	Total	Low-Fast	521991	560056	600381	643108	688382	736346	787147	840939	897898	958228	1.02218e+06	1.09007e+06	1.16226e+06	1.23919e+06	1.32133e+06	1.40919e+06	1.50323e+06	1.60387e+06	1.71137e+06	1.82578e+06	1.94687e+06	2.07409e+06	2.20646e+06	2.34259e+06	2.48063e+06	2.6183e+06	2.75298e+06	2.88175e+06	3.00156e+06	3.10939e+06	3.20244e+06	3.27832e+06	3.33527e+06	3.37229e+06	3.3893e+06	3.38717e+06	3.36772e+06	3.33366e+06	3.28839e+06	3.23581e+06	3.1801e+06	3.12543e+06	3.07569e+06	3.03436e+06	3.00425e+06	2.98749e+06	2.98541e+06
World	Total	Low-Moderate	521991	560056	600381	643108	688382	736345	787146	840937	897892	958218	1.02216e+06	1.09004e+06	1.1622e+06	1.23909e+06	1.32118e+06	1.40894e+06	1.50285e+06	1.60328e+06	1.71046e+06	1.82443e+06	1.94492e+06	2.07132e+06	2.2026e+06	2.33732e+06	2.47358e+06	2.60906e+06	2.74108e+06	2.86671e+06	2.98288e+06	3.08657e+06	3.17501e+06	3.24586e+06	3.2974e+06	3.32871e+06	3.33977e+06	3.33153e+06	3.30591e+06	3.26566e+06	3.21426e+06	3.15567e+06	3.09409e+06	3.03373e+06	2.97851e+06	2.93191e+06	2.89676e+06	2.87519e+06	2.86853e+06
World	Total	Low-Slow	521991	560056	600381	643108	688381	736345	787144	840934	897887	958208	1.02215e+06	1.09001e+06	1.16215e+06	1.23901e+06	1.32103e+06	1.4087e+06	1.50247e+06	1.6027e+06	1.70958e+06	1.82313e+06	1.94304e+06	2.06864e+06	2.19888e+06	2.33226e+06	2.46682e+06	2.6002e+06	2.72969e+06	2.85233e+06	2.96505e+06	3.06483e+06	3.14893e+06	3.21504e+06	3.2615e+06	3.28746e+06	3.29297e+06	3.27906e+06	3.24769e+06	3.2017e+06	3.14459e+06	3.08038e+06	3.01329e+06	2.94754e+06	2.88706e+06	2.83533e+06	2.79517e+06	2.7687e+06	2.75723e+06
World	Total	Medium-Fast	521991	560056	600381	643108	688382	736347	787149	840944	897905	958242	1.02221e+06	1.09011e+06	1.16233e+06	1.23931e+06	1.32154e+06	1.40952e+06	1.50376e+06	1.60469e+06	1.7126e+06	1.8276e+06	1.94953e+06	2.07787e+06	2.21174e+06	2.34983e+06	2.49037e+06	2.63117e+06	2.76969e+06	2.90306e+06	3.02831e+06	3.14243e+06	3.24264e+06	3.32655e+06	3.39235e+06	3.43902e+06	3.46639e+06	3.4753e+06	3.46751e+06	3.44566e+06	3.41313e+06	3.3738e+06	3.33184e+06	3.29143e+06	3.25651e+06	3.23056e+06	3.21647e+06	3.2164e+06	3.23175e+06
World	Total	Medium-Moderate	521991	560056	600381	643108	688382	736347	787148	840941	897900	958232	1.02219e+06	1.09008e+06	1.16228e+06	1.23923e+06	1.32139e+06	1.40929e+06	1.5034e+06	1.60412e+06	1.71174e+06	1.82633e+06	1.94767e+06	2.07521e+06	2.20802e+06	2.34471e+06	2.48347e+06	2.62204e+06	2.75781e+06	2.88788e+06	3.00923e+06	3.11884e+06	3.2139e+06	3.29205e+06	3.3515e+06	3.39127e+06	3.41125e+06	3.41232e+06	3.3963e+06	3.36591e+06	3.32457e+06	3.2762e+06	3.22501e+06	3.1752e+06	3.13073e+06	3.09509e+06	3.07116e+06	3.06111e+06	3.06633e+06
World	Total	Medium-Slow	521991	560056	600381	643108	688382	736346	787146	840938	897894	958220	1.02217e+06	1.09004e+06	1.16222e+06	1.23911e+06	1.32121e+06	1.40899e+06	1.50293e+06	1.6034e+06	1.71064e+06	1.8247e+06	1.9453e+06	2.07185e+06	2.20335e+06	2.33834e+06	2.47495e+06	2.61087e+06	2.74342e+06	2.86969e+06	2.98662e+06	3.0912e+06	3.18066e+06	3.25267e+06	3.30549e+06	3.33823e+06	3.35085e+06	3.34433e+06	3.32055e+06	3.2823e+06	3.23306e+06	3.17679e+06	3.11773e+06	3.0601e+06	3.00784e+06	2.96445e+06	2.93281e+06	2.91506e+06	2.91255e+06
World	Total	High-Fast	521991	560056	600381	643109	688383	736348	787151	840947	897912	958254	1.02223e+06	1.09015e+06	1.1624e+06	1.23942e+06	1.32171e+06	1.4098e+06	1.5042e+06	1.60537e+06	1.71363e+06	1.82913e+06	1.95175e+06	2.08106e+06	2.21621e+06	2.35598e+06	2.49869e+06	2.64222e+06	2.7841e+06	2.92156e+06	3.05165e+06	3.17144e+06	3.27815e+06	3.36938e+06	3.44331e+06	3.49887e+06	3.53584e+06	3.55498e+06	3.55797e+06	3.54741e+06	3.52659e+06	3.49936e+06	3.46986e+06	3.44224e+06	3.42047e+06	3.40805e+06	3.4079e+06	3.42223e+06	3.45249e+06
World	Total	High-Moderate	521991	560056	600381	643108	688383	736347	787149	840944	897906	958242	1.02221e+06	1.09011e+06	1.16233e+06	1.23931e+06	1.32154e+06	1.40952e+06	1.50376e+06	1.60468e+06	1.71259e+06	1.82758e+06	1.94948e+06	2.0778e+06	2.21164e+06	2.34967e+06	2.49014e+06	2.63085e+06	2.76924e+06	2.90246e+06	3.02752e+06	3.14142e+06	3.24136e+06	3.32496e+06	3.39041e+06	3.43667e+06	3.46361e+06	3.47204e+06	3.46373e+06	3.44134e+06	3.40826e+06	3.36839e+06	3.32591e+06	3.28502e+06	3.24968e+06	3.22342e+06	3.20915e+06	3.20906e+06	3.22459e+06
World	Total	High-Slow	521991	560056	600381	643108	688382	736347	787148	840941	897900	958231	1.02219e+06	1.09008e+06	1.16227e+06	1.23921e+06	1.32137e+06	1.40924e+06	1.50332e+06	1.604e+06	1.71156e+06	1.82606e+06	1.94727e+06	2.07465e+06	2.20724e+06	2.34365e+06	2.48205e+06	2.62019e+06	2.75545e+06	2.88493e+06	3.00561e+06	3.11448e+06	3.20875e+06	3.28607e+06	3.34467e+06	3.38359e+06	3.40275e+06	3.40304e+06	3.38632e+06	3.3553e+06	3.31344e+06	3.26468e+06	3.21324e+06	3.16333e+06	3.11892e+06	3.08354e+06	3.06007e+06	3.0507e+06	3.05684e+06
[truncated: 39 more columns]

[truncated: 17 more sheets: SI Fig.34, SI Fig.35, SI Fig.36, SI Fig.37-45, SI Fig.46-54, SI Fig.55, SI Fig.56, SI Fig.57-65, SI Fig.66-74, SI Fig.75, SI Fig.S76-85, SI Fig.S86-95, SI Fig.96-102, SI Fig.104, SI Fig.105, Per_Cap_Stock_World, Lifetime]
